# Supplementary material for: Adolescent’s movement behaviors and built environment: a latent class analysis
Source: BMC Public Health. 2021 Oct 25;21:1937. doi: 10.1186/s12889-021-11974-4 (PMC8547093; doi:10.1186/s12889-021-11974-4)
Supplement: Supplementary file 1 — Additional file 1. [file 12889_2021_11974_MOESM1_ESM.zip]

Archive with 2 entries (2 files):
- Complementary_Dataset__NEWS_CCE_ESM.xlsx
- Complementary_Material_NEWS_CCE_ESM.docx
