# Supplementary material for: Adolescent’s movement behaviors and built environment: a latent class analysis
Source: BMC Public Health. 2021 Oct 25;21:1937. doi: 10.1186/s12889-021-11974-4 (PMC8547093; doi:10.1186/s12889-021-11974-4)
Supplement: Supplementary file 1 — Additional file 1. [file 12889_2021_11974_MOESM1_ESM.zip › Complementary_Dataset__NEWS_CCE_ESM.xlsx]

## Sheet: DADOS
id	AGE	SEX	Land use mix-diversity	Residential density	Land use mix-access	Street connectivity	Walking/Cycling facilities	Neighborhood aesthetics	Pedestrian and automobile traffic safety	Crime safety	SB	LPA	MPA	VPA	MVPA	STEPS	SD	ST	CT	TST	BMC	Class_SES
1	15	2	2	2	2	2	2	2	1	2	616.393	203.75	54.2857	29.4286	83.7143	9718.86	7.89722	3.07143	3.07143	548.571	22.6728	1
2	15	1	2	2	2	2	2	1	1	2	624.786	157.643	48.6071	51.75	100.357	11404.1	6.775	6.28571	6.28571	548.571	29.7076	2
3	16	2	2	2	2	1	2	2	1	1	735.679	152.964	31.5357	21.1071	52.6429	6454.57	7.82778	10.5714	10.5714	634.286	21.0479	1
4	15	1	2	2	1	1	1	2	1	2	774.179	114.607	18.6786	10.1429	28.8214	3953.86	7.92222	9.66667	9.66667	420	18.5843	-
5	15	2	2	2	2	1	2	2	1	2	739.107	117.393	26.25	18.5	44.75	4722.29	8.725	12.8571	12.8571	489.286	17.7496	2
6	16	2	2	2	1	1	1	2	1	2	769.5	127.679	17.5	12.9643	30.4643	4937.71	7.80833	15.2857	8.57143	257.143	19.1581	2
7	15	2	2	2	1	1	1	2	1	2	742.214	185.964	52.5	29.25	81.75	9612.14	6.30833	0	0	287.143	23.5969	2
8	15	2	1	2	2	1	1	2	1	2	576.143	115.893	15.9286	4.96429	20.8929	3725.71	7.53889	12.8571	12.8571	528.571	21.3876	3
9	15	2	1	2	1	1	1	2	1	2	737.107	146.893	39.6429	10.6786	50.3214	8069.29	7.55556	12	12	514.286	24.5487	2
10	15	2	1	2	2	1	2	2	2	2	721.25	136.393	46.0714	8.85714	54.9286	6712.43	7.61667	3.85714	0	600	29.4228	2
11	14	2	1	2	1	1	1	2	1	2	545.25	169.25	50.8929	22.4286	73.3214	8011.14	10.0139	15.7143	13.1429	407.143	21.8845	3
12	16	2	1	2	1	1	1	2	1	2	586.667	147.333	40.8333	11.8333	52.6667	6691.33	9.34444	15	15	598.571	20.9377	3
13	15	2	1	2	1	1	1	2	2	2	772.821	136.464	26.4643	3.78571	30.25	5912.86	7.72143	8.57143	7.14286	702.857	16.9158	2
14	15	2	2	2	2	1	1	2	1	2	662.393	209.179	35.4286	9.10714	44.5357	7746.14	7.98889	0	0	222.857	21.9609	2
15	15	1	2	2	1	1	2	2	2	2	728.679	161.036	38.9286	25	63.9286	9370.29	7.29444	3.07143	0	287.143	17.0422	2
16	16	2	2	2	1	1	1	2	1	2	722.643	216.071	32.5	6.28571	38.7857	6413.57	7.50278	6.28571	6.28571	608.571	22.5823	2
17	16	1	2	2	1	2	1	1	1	2	741.179	132.25	20.8214	12.75	33.5714	4078.86	8.04167	6.7619	4.66667	282.857	18.2326	2
18	16	2	2	2	2	2	2	2	1	2	580.143	173.107	65.8571	25.7857	91.6429	11222	8.16389	16	16	348.571	16.1617	2
19	16	2	2	2	2	1	1	2	1	1	622.071	104.536	28.7143	16.0357	44.75	5922.43	7.33333	8.92857	8.33333	331.429	18.3066	2
20	15	1	2	2	1	2	1	1	1	2	725.464	120.679	32.8214	33.6786	66.5	6719.29	7.5	5.28571	5.28571	102.857	22.715	3
21	16	2	1	2	1	2	1	2	2	2	780.036	135.429	36.6429	8.21429	44.8571	5228.86	6.78056	7.85714	7.85714	300	21.4138	3
22	16	1	2	2	2	1	2	1	2	2	721.036	122.857	33.9643	12.3214	46.2857	6093.86	7.51667	1.57143	1.57143	222.857	18.4541	2
23	14	1	2	2	2	2	2	1	2	2	681.393	174.536	36.8214	19.1786	56	6122.14	8.59722	8.57143	8.57143	365.714	24.7027	3
24	15	2	2	2	1	1	2	2	2	1	636.464	148.679	35.9643	19.8214	55.7857	6547.29	6.84444	5.57143	5.57143	454.286	20.5012	2
25	14	2	2	2	1	2	2	2	2	1	675.214	242.964	52.8571	32.8214	85.6786	10539.1	6.97778	9.14286	5.85714	720	24.9376	2
26	16	2	2	2	1	1	1	1	2	1	736.357	166.321	26.9643	17.7857	44.75	5904.86	7.65556	2.57143	2.57143	334.286	18.4605	2
27	15	1	2	2	2	2	2	1	2	2	822.893	124.25	16.6071	6.57143	23.1786	4076.14	7.59167	2.92857	2.42857	720	20.8222	3
28	14	2	2	2	1	2	1	2	2	2	647.958	162.667	56	22.1667	78.1667	9625.33	9.475	0	0	480	21.1314	3
29	15	2	2	2	1	1	1	2	1	1	618.786	238.143	53.8214	24.75	78.5714	9045.43	7.60952	12.1429	12.1429	480	21.0736	3
30	14	1	2	2	1	1	1	2	1	1	651.75	151.357	37.5	18.6786	56.1786	6085.86	7.93611	9.28571	9	222.857	30.3688	-
31	16	1	2	2	2	1	1	2	2	2	717.071	144.536	48.7143	29.5	78.2143	10645.7	6.76111	5	5	295.714	19.4011	2
32	15	2	2	2	2	2	2	2	2	2	544.893	123.679	43.4643	14.3929	57.8571	5838	8.08056	12	12	235.714	21.0297	-
33	15	2	2	2	2	2	2	2	2	2	739.429	153.714	26	12.9286	38.9286	4677.43	7.69722	8.42857	8.42857	600	17.3184	3
34	15	1	2	2	1	1	1	2	2	2	679.964	174.357	42.4286	43.4286	85.8571	9826.14	7.88889	13.2857	12.5714	925.714	21.006	2
35	16	1	2	2	1	1	1	1	2	2	827.714	152.893	25.3571	9.92857	35.2857	5040	7.05556	20.2857	13.4286	525.714	17.4763	-
36	15	2	2	2	1	2	1	2	2	2	674.893	166.964	35.9286	23.8214	59.75	7959	7.44167	8.92857	8.92857	257.143	20.815	2
37	15	2	2	2	2	2	2	2	2	2	745.75	133.821	33.6786	8.60714	42.2857	5143.14	7.95	5.85714	0	252.857	28.578	2
38	15	2	2	2	1	2	2	2	2	2	714.643	140.571	30.5357	5.25	35.7857	4900.14	8.48056	18.4286	7.85714	304.286	30.9597	2
39	14	2	2	2	1	1	2	2	2	2	635.429	165.643	35.5714	36.1786	71.75	9051.14	7.58889	10.8571	10.8571	291.429	22.8293	2
40	15	1	2	2	1	1	1	1	2	2	751.571	127.786	17.3571	10.3214	27.6786	5193	7.79167	11.4286	11.4286	227.143	18.6118	2
41	15	2	2	2	1	1	1	2	1	2	712	159.857	37.7143	31	68.7143	9011	7.34167	8.57143	8.57143	377.143	23.5529	3
42	14	2	1	2	1	2	2	2	2	1	743.607	149.393	26.5	9.03571	35.5357	3951.86	6.95833	1.07143	0	252.857	20.9665	3
43	16	2	2	2	2	1	1	1	2	2	686.75	208.929	45.25	26.6429	71.8929	5737.43	5.625	13.4286	13.4286	205.714	25.9095	2
44	15	2	1	2	1	1	1	1	1	2	728.25	164.643	29.6786	6.96429	36.6429	6149.71	7.60556	12.7143	11.4286	471.429	18.9047	1
45	14	2	2	2	2	2	2	2	2	2	521.857	218	58.2143	32.4643	90.6786	10653.3	8.21667	0	0	188.571	21.774	3
46	15	1	2	2	1	2	2	2	2	1	757.679	196.929	40.8929	39.1429	80.0357	8863.29	6.91667	17.1429	15	265.714	18.4422	1
47	15	2	2	1	1	2	2	1	1	1	733.357	103.5	28.4286	27.5	55.9286	7823	7.64444	10.5714	10.5714	107.143	19.9712	3
48	15	2	2	2	2	2	2	1	2	2	538.179	193.429	44.3571	22.4643	66.8214	7131.14	8.54444	0	0	102.857	22.4904	2
49	14	2	2	2	2	1	2	1	2	2	718.75	121.5	21.25	8.03571	29.2857	4097	8.73889	10.2857	9.42857	668.571	18.9086	2
50	15	2	2	2	2	2	2	2	2	2	694.357	168.107	33.7857	17.5357	51.3214	6984.14	7.81111	7.57143	7.57143	205.714	22.3189	1
51	15	1	2	2	2	2	2	1	2	2	717.571	150.036	28.1429	11.3214	39.4643	5713	7.29722	13.3571	13.3571	258.571	21.056	2
52	15	1	1	2	1	1	1	1	1	2	735.286	168.893	28.9286	13.1071	42.0357	6840.43	7.05714	18.4286	12.2857	390	18.1439	2
53	14	1	1	1	1	1	1	1	2	2	692.893	195	44.3214	17.6786	62	7985	7.36111	9.14286	9.14286	337.143	25.476	-
54	14	2	2	2	2	2	2	1	2	2	690.679	185.107	24.9286	18.8214	43.75	6911.29	8.23056	4	4	214.286	23.56	2
55	14	2	2	2	1	1	2	1	2	1	727.214	160.571	48.0357	24.5714	72.6071	9576.71	7.7	11.5714	9.85714	282.857	23.8095	2
56	15	2	2	2	2	2	1	1	2	2	759.643	146.25	22.7857	5.28571	28.0714	5577.29	8.02778	8.14286	7.14286	162.857	21.8088	2
57	15	1	1	2	1	1	1	2	1	2	719.156	148.125	34.5625	31.875	66.4375	8031.38	8.1381	5	5	432.857	21.5045	2
58	16	1	2	2	2	1	2	2	1	2	549.688	159.469	34.625	19.9375	54.5625	8005.88	8.58095	3.42857	3.42857	497.143	18.3537	2
59	16	2	1	2	1	2	1	1	1	1	557.458	152.458	21.875	6.66667	28.5417	4302.5	10.2472	12.4286	11	402.857	22.9182	-
60	15	1	2	2	1	1	1	1	1	2	653.75	175.031	36.8438	49.625	86.4688	8142.75	8.08095	3.28571	3.28571	411.429	19.4306	3
61	15	2	2	2	1	1	1	1	1	2	700.469	127.781	26.25	18.1875	44.4375	4898.38	7.99048	11.4286	11.4286	462.857	26.8821	3
62	15	1	2	2	1	1	1	1	1	2	552.594	198.812	57.6562	130.438	188.094	19597.6	6.86905	12.7143	12.7143	685.714	21.1892	2
63	15	2	2	2	1	2	2	1	2	2	707.094	148.938	32.25	17.3438	49.5938	7431.88	8.76905	10	10	360	26.1603	3
64	15	2	2	2	1	1	2	2	2	2	506.062	266.438	65.8438	48.0938	113.938	13624.8	8.44524	2.85714	0	289.286	18.1869	2
65	15	1	2	2	1	1	1	1	1	2	671.071	194.607	51.1786	38.3571	89.5357	13546	7.92381	0.714286	0	180	22.0999	2
66	16	1	1	2	1	1	2	1	2	2	720.5	83.5625	20.2188	9.28125	29.5	3582.88	8.59286	6.42857	6.42857	325.714	18.1598	1
67	16	1	2	2	2	1	2	2	2	2	666.938	114.188	57.5	62	119.5	14224.8	8.56905	3.85714	3.85714	300	19.6349	2
68	16	1	2	2	1	1	2	2	2	1	642.531	187.594	48.4062	47.5	95.9062	9251.75	8.5881	6.42857	6.42857	428.571	24.733	2
69	15	1	2	2	2	2	1	2	1	2	659.679	180.964	40.5	18.6786	59.1786	7869.57	7.82778	10.1786	10.1786	214.286	21.5614	2
70	16	2	2	2	1	1	1	2	1	2	602.75	116.35	28.15	11.85	40	5065.4	9.28333	7.85714	7.85714	385.714	25.4667	1
71	15	1	2	2	2	1	2	2	2	2	604.417	235.292	52.125	27.125	79.25	9372.33	8.62222	3.57143	3.57143	420	20.4776	1
72	15	1	1	2	1	1	1	1	1	2	710.036	236.643	33.8214	41.0714	74.8929	9887.43	6.65	5	5	428.571	23.4347	1
73	15	2	1	2	1	1	1	2	1	1	773.786	126.179	16.2857	11.3929	27.6786	3886.57	5.29722	3.14286	3.14286	605.714	19.702	3
74	16	2	2	2	1	2	1	1	1	1	803.929	134.071	34.75	26.75	61.5	6296.29	6.70278	5.92857	5.92857	642.857	25.1846	2
75	15	2	2	2	1	1	2	1	2	1	661	176.571	30.7857	8.21429	39	6823.86	7.78611	0.904762	0.904762	468.571	22.3242	2
76	15	2	2	2	1	1	1	1	1	2	714.679	117.893	34.1429	27.6429	61.7857	6418.86	6.79722	6.35714	4	561.429	27.6444	-
77	15	1	1	2	1	1	1	2	1	1	690.464	130.571	24.0714	14.0357	38.1071	4250.86	7.36111	5.85714	5.14286	642.857	36.2867	2
78	15	1	2	2	1	2	1	1	1	2	495.143	227.821	57.3929	19.2857	76.6786	9993.29	8.71111	2.85714	2.85714	265.714	29.991	2
79	15	2	2	2	1	1	2	1	1	2	647.75	148.25	32.5714	26.4286	59	7447.71	9.15556	2.57143	2.57143	428.571	18.6328	2
80	15	2	1	2	2	1	2	2	2	2	594.321	163.071	38.5	25.1071	63.6071	7037.14	7.79444	5.85714	5.85714	445.714	16.3484	2
81	15	2	1	2	1	1	1	1	1	1	818.714	151	38.0714	17.2143	55.2857	6888	6.39167	0.547619	0.547619	565.714	22.2187	2
82	16	1	2	2	1	1	1	1	2	2	725.4	92.05	24.05	43.95	68	7110.4	10.0667	14.8571	14.8571	268.571	23.5501	2
83	16	1	1	2	1	1	1	1	1	1	686.964	191.893	43.0714	24.3214	67.3929	11355.9	7.96111	0	0	972.857	18.5942	3
84	15	1	2	2	2	2	1	2	1	2	716.964	154.679	32.25	49.0714	81.3214	9124.29	6.86389	12.8571	12.8571	514.286	18.5311	2
85	16	1	2	2	1	1	1	2	1	2	701.964	196.214	38.9286	34.4643	73.3929	8329.86	7.62778	8.14286	8.14286	630	25.2776	3
86	14	1	2	2	2	1	2	2	1	2	697.393	175.143	34.5714	38.75	73.3214	8026.86	7.24722	4.57143	4.57143	505.714	20.7001	2
87	15	1	2	1	1	1	1	2	1	2	671.357	135.286	33.8214	102.714	136.536	14908.6	4.90278	16.2857	16.2857	488.571	19.0177	3
88	15	1	2	2	1	1	2	2	1	1	708.393	213.75	33.1786	26.3214	59.5	8604.86	6.92778	4.85714	3.42857	514.286	18.1375	2
89	15	1	2	2	1	1	2	1	1	2	824.607	101.5	26.25	7.78571	34.0357	4447	6.96389	5.71429	3.71429	291.429	24.3213	1
90	15	2	1	2	1	1	1	1	2	2	673.143	164.464	63.3571	46.8214	110.179	12328.6	6.86944	19.1429	13.5714	308.571	19.668	1
91	15	2	2	2	2	1	1	1	1	2	650	172.25	23.8214	14.25	38.0714	7184.14	8.07222	5.42857	5.42857	411.429	22.0352	2
92	15	2	2	2	1	1	2	2	2	2	720.393	171.25	40.7143	26.5	67.2143	8131.86	6.39444	7.57143	7.57143	321.429	21.9298	2
93	15	1	1	2	1	1	2	2	1	2	678.143	206.857	38.8929	39.2143	78.1071	9643	7.56111	10.7143	10.7143	548.571	19.3523	2
94	16	2	2	2	2	1	2	2	2	1	661.857	107.357	51.8214	24.8571	76.6786	9267.57	8.89167	9.71429	9.71429	668.571	23.7001	2
95	16	2	2	2	1	2	1	1	1	2	728.786	116.357	30.9643	16.4286	47.3929	6034	6.84167	4.85714	4.85714	368.571	22.5981	3
96	16	2	2	2	1	1	2	1	2	1	569.929	196.786	64.7857	40.9286	105.714	14606.4	7.05	7.14286	7.14286	224.286	21.5351	2
97	15	2	2	2	2	1	1	2	1	1	721.357	139.464	29.75	16.2857	46.0357	6119	7.88611	13.8571	13.8571	248.571	23.5551	3
98	15	1	2	2	2	2	1	1	2	2	590.5	138.179	41.7857	44.4643	86.25	10715.6	7.76389	0	0	501.429	16.5983	1
99	15	2	2	2	1	1	1	2	1	2	680.571	83.9286	27.3929	34.2857	61.6786	8447.86	7.61667	13.2857	9.14286	274.286	18.0705	3
100	15	2	2	2	1	1	2	2	2	1	607.464	127.393	34.25	11.3929	45.6429	6961.86	6.53333	6.85714	6.85714	321.429	22.0239	2
101	16	1	2	2	1	2	1	2	1	2	703.429	120.179	45.2143	80.2857	125.5	12866.9	7.38333	13.1429	12.1429	180	26.8519	2
102	15	1	2	2	1	1	1	1	2	2	683.25	170.286	27.6429	41.4286	69.0714	8763	6.91389	1.20238	0.142857	94.2857	17.9032	2
103	15	1	2	2	1	2	2	2	1	2	745.786	123.536	48.3214	28.5	76.8214	10131.4	6.98333	6.42857	6.42857	291.429	21.6888	2
104	15	2	2	2	1	1	1	2	2	2	683.429	179.821	35.1071	17.5357	52.6429	8035.14	8.11944	12.2857	6.57143	368.571	21.9108	1
105	15	2	2	2	2	1	2	2	1	2	517.458	198.917	34.0833	22.0417	56.125	9623	5.96667	2.57143	2.57143	368.571	21.0416	3
106	15	1	2	2	1	2	2	1	1	2	678.75	143.714	20.8214	8.28571	29.1071	5792.43	8.375	4.28571	4.28571	222.857	21.3304	-
107	15	2	1	1	2	1	1	1	1	2	572.75	139.357	38.8571	22.75	61.6071	8757.86	8.66111	5.66667	5.66667	814.286	17.261	2
108	15	2	2	2	1	2	1	2	2	2	843.893	91.2857	14.0714	2.64286	16.7143	2986.57	6.73889	15.5238	15.5238	715.714	16.9444	3
109	15	1	2	2	2	2	2	1	2	2	563.929	202.107	97.8929	81.8929	179.786	18784.7	7.33889	3.07143	3.07143	210	21.2815	3
110	15	1	2	2	1	1	2	2	1	2	589.679	172.893	71.5357	69.9286	141.464	12443.3	7.59167	8	8	377.143	19.1901	3
111	16	1	1	2	2	1	1	1	2	2	741.964	143.071	29.9286	50.0714	80	9550.57	7.19444	11.5	2.92857	115.714	24.7492	2
112	15	1	2	2	1	2	1	1	2	2	656.643	170	48.7857	44.3571	93.1429	8514.86	7.46389	4.28571	4.28571	442.857	29.0612	3
113	15	1	2	2	1	1	1	1	2	2	589.607	149.679	42.4643	40.25	82.7143	8030.71	7.87222	0	0	300	19.9248	3
114	16	2	2	2	2	2	2	2	2	1	645.107	196.036	38.4643	11.2143	49.6786	7649.57	8.04444	1.19048	1.19048	91.4286	21.805	2
115	16	2	2	2	1	1	2	2	1	2	625.464	181.893	47.2857	25.1429	72.4286	9295.29	6.875	7.85714	7.85714	351.429	25.4922	2
116	16	2	2	2	2	1	2	1	2	2	606.214	214.679	74.4286	56.2143	130.643	15618.3	7.81389	0	0	334.286	18.2812	3
117	15	2	2	2	1	2	1	2	2	2	767.75	130.643	32.5357	29.1429	61.6786	8461.14	7.80833	11.1429	11.1429	480	19.6772	2
118	15	2	2	1	2	2	1	1	2	2	754.071	147.5	28.3214	20.8214	49.1429	6546.14	7.125	10.7143	9.14286	394.286	23.5797	2
119	15	2	1	1	1	1	1	1	1	2	740.536	119.429	37.5714	31.2143	68.7857	8735.86	6.93889	3.64286	3.64286	484.286	17.8232	1
120	15	2	1	2	1	1	1	2	2	1	763.643	108.5	49.8214	20.0357	69.8571	9974.14	7.76389	5.85714	5.85714	685.714	20.7755	2
121	15	1	1	2	1	1	2	1	1	2	683.75	133.042	34.7083	11.7083	46.4167	7850.5	10.8083	3.07143	1.92857	312.857	24.4102	2
122	16	1	2	2	1	2	1	1	1	2	817.786	175.536	35.6071	25.5	61.1071	7132	6.12778	14.1429	11.4286	857.143	21.8801	2
123	15	1	1	2	1	1	1	2	1	1	704.625	133.917	34.8333	11.875	46.7083	7876.5	10.1139	3.42857	3.42857	848.571	20.7935	1
124	15	1	1	2	1	1	1	2	1	2	801.393	102.786	22.7857	23.8571	46.6429	6918	7.25556	4	2.57143	557.143	16.8203	2
125	16	1	2	2	1	1	1	2	2	2	727.607	129.393	25.0714	24.25	49.3214	7075.71	8.51667	2.71429	2.71429	315.714	19.4528	2
126	16	1	1	2	1	2	1	2	1	2	678.714	218.214	61.5	37.6429	99.1429	11755.4	5.93333	5.57143	5.57143	199.286	21.5984	1
127	16	2	2	1	1	1	1	1	1	1	777.107	112.5	42.0357	43.8214	85.8571	10547	7.36111	6.57143	3.92857	677.143	23.363	3
128	16	2	1	2	1	1	1	2	1	1	778.25	168.893	19.3929	42.3214	61.7143	8529	7.17222	2.80952	2.28571	471.429	18.1571	1
129	16	2	1	1	1	1	1	2	1	2	792.214	114.536	49.2857	15.4286	64.7143	8997.14	6.13333	3.5	2.57143	514.286	21.5157	2
130	15	2	1	2	1	1	1	1	1	2	704.929	117.357	37.6429	14.3929	52.0357	6364.29	8.19722	5.07143	2.21429	754.286	21.4477	3
131	15	2	1	2	1	1	1	1	1	2	732.429	91	54	10.9643	64.9643	9322.43	7.42222	10.4286	7.57143	351.429	18.6061	1
132	15	2	1	2	1	1	1	1	1	2	776.679	103.107	39.6786	13.0357	52.7143	7642.71	6.93056	10.2143	7.78571	480	23.0331	2
133	16	2	1	2	1	1	1	1	1	2	785.321	155.607	43.3214	15.0714	58.3929	9283.57	6.10278	13.9286	11.4286	900	19.6768	1
134	15	2	2	2	1	1	1	2	1	2	854.393	96.1786	25.6071	19.0714	44.6786	6420.29	6.85556	6.28571	4.57143	94.2857	20.4863	2
135	15	1	1	1	1	1	1	2	1	2	667.179	122.821	38.1429	43.6071	81.75	9430	9.75	10.4286	8.85714	321.429	19.9035	1
136	15	1	1	2	1	1	1	1	1	2	584.25	178.821	37.5	18.9643	56.4643	8718	8.02222	3.35714	1.78571	514.286	19.3037	1
137	16	1	1	1	1	1	2	2	1	2	700.95	124.9	59.45	21.5	80.95	11669.6	11.2222	2.57143	2.57143	325.714	18.9332	1
138	16	1	1	1	1	1	1	1	1	2	610.429	161.821	29.3214	13	42.3214	8177.43	9.03333	3	3	240	17.4282	1
139	15	1	2	2	1	2	2	1	1	2	684.917	218.25	55.5417	64.2917	119.833	12548	6.05833	6.28571	4.28571	385.714	22.5542	1
140	15	1	1	1	1	1	1	1	1	2	698.143	164.571	48.5714	17.3929	65.9643	9946	6.575	4.57143	4.57143	351.429	19.2367	1
141	14	1	1	2	1	1	1	2	1	2	696.714	107.929	24	28.9286	52.9286	6609.43	7.21667	3	3	60	16.3856	1
142	16	2	1	2	1	1	2	2	1	2	791.464	86.1071	39.8571	11.7143	51.5714	7004.71	7.89444	2.19048	2.19048	368.571	18.5882	3
143	16	2	1	2	1	2	2	1	1	2	775	115.357	25.6786	28.0357	53.7143	7649.86	7.55278	1.96429	1.64286	630	19.9358	1
144	15	2	1	2	1	1	1	2	1	1	760.857	106.964	32.7857	18.75	51.5357	7074	7.50278	3.64286	1.92857	428.571	18.8013	2
145	15	2	2	2	1	2	2	2	2	2	772.679	125.107	27.3571	14.1786	41.5357	5695.71	7.86111	11	7.14286	480	20.9113	2
146	15	2	1	1	1	1	1	1	1	2	752.107	134.286	50	37.75	87.75	10721.4	7.275	6.42857	4.57143	154.286	20.256	1
147	15	2	2	2	1	2	1	2	1	2	770.179	118.857	33.5714	15.1429	48.7143	7852.71	6.76389	4.64286	3.28571	94.2857	21.4021	1
148	15	2	1	2	1	1	2	1	1	2	726.571	152.286	54.1786	36	90.1786	12105.4	6.81111	9	9	857.143	21.2721	2
149	15	2	1	2	1	1	1	1	1	2	774.893	155.429	53.7857	16.4643	70.25	10896	6.03611	4.57143	3.57143	291.429	21.8477	2
150	16	2	1	1	1	1	1	1	1	2	734.786	116.571	38.2857	24.2143	62.5	7517.71	7.775	5.85714	3.14286	377.143	27.8803	1
151	16	2	1	2	2	2	2	2	2	1	743.036	125.179	27.6071	6.28571	33.8929	5283	8.1	5.07143	3.92857	162.857	16.6829	2
152	15	1	1	1	2	1	1	1	1	2	702.464	176.929	33.4286	8.46429	41.8929	7690.57	7	5.5	3.64286	488.571	20.3629	1
153	16	1	2	2	1	1	2	2	1	2	723.893	143.536	33.25	23.4286	56.6786	9194.71	8.23889	6.07143	0.785714	445.714	18.2264	1
154	15	1	1	2	1	2	1	2	1	2	681.179	128.179	39.3571	27.2143	66.5714	8118.57	7.79444	7.64286	5.5	274.286	28.1783	1
155	15	2	2	2	1	2	1	2	2	2	713.5	144.321	33.25	6.32143	39.5714	6687.43	8.41389	8.14286	8.14286	308.571	21.2884	3
156	16	1	2	2	1	2	1	1	1	1	601.714	291.893	82.5357	56.6071	139.143	16173.6	6.83056	9.92857	9.92857	775.714	21.3878	2
157	16	1	2	2	1	2	2	2	1	2	675.464	179.821	24.75	8.39286	33.1429	6875.29	7.99167	2.85714	2.85714	380	23.72	3
158	15	2	2	1	2	1	1	2	1	2	596.036	123.964	51.1071	18.1786	69.2857	9745.71	10.4278	9.71429	9.71429	360	16.1959	3
159	15	2	2	2	2	2	2	2	2	1	728.571	232.179	32.5	16.0714	48.5714	9917.14	6.93056	10.0714	10.0714	454.286	16.3668	3
160	16	2	2	2	1	1	2	2	2	2	699.714	188.321	47.4286	24.0714	71.5	10506.4	7.58611	2.28571	2.28571	514.286	22.7763	3
161	16	1	2	2	1	1	1	2	1	2	669.679	176.429	38.3214	45.9286	84.25	11813.3	8.03333	12.4286	8.71429	385.714	18.1265	2
162	16	2	2	2	1	2	2	2	1	2	742.964	186.214	35.4286	27.9286	63.3571	10084.4	7.37222	10.5	6.32143	447.857	16.9448	1
163	15	2	2	2	2	1	2	1	2	1	632.143	217.536	67.3929	28	95.3929	12837.3	7.275	6.42857	6.42857	377.143	23.0268	3
164	16	2	2	2	1	1	1	1	1	2	748.786	193.964	33.5357	10.2143	43.75	6797.86	6.61944	6.42857	6.42857	634.286	23.4236	3
165	16	1	2	2	1	1	1	1	1	2	644.321	192.179	45.4286	48.4286	93.8571	10279.4	6.55556	10.5714	9.28571	197.143	20.8298	1
166	16	2	2	2	1	2	1	1	1	1	716.107	233.75	64.9643	15.7143	80.6786	14038.1	6.46389	19.9286	19.9286	780	17.4177	1
167	16	2	2	2	1	2	1	2	1	1	618.179	144.857	27.9286	6.64286	34.5714	4615.29	8.625	7.14286	7.14286	540	20.8176	3
168	16	1	2	2	1	1	2	1	1	2	489.143	232.893	109.607	89.0714	198.679	20500.9	8.71111	0	0	317.143	22.068	3
169	16	1	2	2	1	1	2	2	1	1	658.714	183.643	52.1071	50.0357	102.143	11650	7.83611	10.0714	6	291.429	20.0155	2
170	16	1	2	2	2	1	2	2	1	2	737.464	173.821	48.7857	57.8929	106.679	11044.4	6.33889	13	13	422.857	21.527	2
171	15	2	2	2	1	2	1	2	2	2	680.286	177.286	49.0357	18.6429	67.6786	8595.71	8.34444	3.42857	3.42857	385.714	22.9311	3
172	16	1	2	2	2	2	2	1	2	2	740.964	150.857	27.3214	15.4286	42.75	8336.29	7.57778	7.71429	7.71429	385.714	20.9633	3
173	15	1	1	1	1	1	1	1	1	2	696.458	146.917	36.625	41.2917	77.9167	11263	7.30556	16.2857	4.71429	278.571	20.0238	1
174	16	1	2	2	2	2	2	2	2	2	617.036	287.786	82.8929	96.0357	178.929	17487.7	5.625	5.28571	5.28571	257.143	22.8075	3
175	15	1	2	2	1	1	2	2	2	2	707.036	120.643	32.3571	40.7143	73.0714	9970.86	7.17778	9.14286	9.14286	814.286	16.8691	3
176	16	1	2	2	2	2	2	1	1	1	627.179	273.321	70.8571	67.8571	138.714	17245.7	6.13889	3.2381	3.2381	620	26.9564	2
177	15	2	2	2	2	1	2	2	2	2	701	182.375	34.5	32.5417	67.0417	7992.33	8.46667	1.2381	1.2381	268.571	19.1051	2
178	16	1	1	2	1	1	1	1	1	2	539.464	183.786	62.8214	26.5357	89.3571	12374.9	8.75278	11	8	385.714	22.3386	2
179	16	1	2	1	2	1	1	1	1	2	694.75	154.321	32.4286	59.5714	92	12600.1	7.97222	4.28571	4.28571	600	20.3053	-
180	15	1	2	2	1	1	1	1	1	2	669.357	184.429	41.3571	39.3214	80.6786	10010.6	7.58056	8.85714	8.85714	317.143	19.5837	2
181	16	1	2	2	1	2	2	2	2	2	622.857	222.25	62.5	69.6786	132.179	11394.6	6.79167	3.07143	3.07143	158.571	19.9172	3
182	16	1	2	2	1	1	1	1	1	2	632.821	163.179	57.4286	62.7143	120.143	14237.9	7.33889	5.04762	4.47619	422.857	21.7391	3
183	16	1	2	2	1	2	1	1	1	1	623	174.5	55.9286	62.3571	118.286	13693.7	7.88889	15	15	283.571	17.2742	1
184	16	2	2	2	1	1	2	2	2	2	658.393	86.0357	26	19.25	45.25	5759.43	8.80278	10.5714	10.5714	266.429	19.4133	-
185	16	1	2	2	1	1	1	2	1	2	614	106.571	26.5	45.0357	71.5357	8568.57	7.94167	8.92857	8.92857	274.286	20.415	3
186	16	2	2	2	1	1	1	2	2	2	736.607	177.286	37.5714	10.2143	47.7857	7724	7.5	6.57143	6.57143	634.286	20.0656	2
187	16	1	2	2	1	2	2	2	1	2	710.417	122.25	42.75	26.8333	69.5833	8299.33	8.4	7.85714	7.85714	274.286	20.2614	2
188	16	2	2	2	1	1	2	1	2	2	781.571	146.286	23.4643	15.4286	38.8929	6584.29	6.83056	10.3571	10.3571	360	16.6743	1
189	15	2	2	2	1	2	2	1	2	2	638.786	195.25	49.6071	30.7857	80.3929	9625.43	7.44167	3.42857	3.42857	205.714	32.8157	3
190	16	1	1	2	1	1	1	1	2	2	667.417	170.042	26.2917	51.5417	77.8333	11679.2	7.43	6.59524	4.11905	291.429	15.328	-
191	15	1	2	2	1	2	1	1	2	2	644.357	240.929	59.5357	51.0357	110.571	11154.6	6.34444	3.71429	3.71429	60	19.2744	2
192	15	2	2	2	1	1	1	2	1	2	674.958	184.208	57.8333	29.4583	87.2917	10230.7	7.13571	13.5714	13.5714	677.143	15.7782	2
193	16	2	2	1	2	1	2	2	1	2	707.5	136.5	29.3571	24.3214	53.6786	6480	5.8	4	4	282.857	20.374	2
194	16	1	1	2	1	1	2	2	2	2	685.321	136.821	43.1429	39.6429	82.7857	10645.9	7.57619	12.1667	12.1667	391.429	18.3478	3
195	15	1	2	2	1	2	1	2	2	2	777	91.3214	26.8214	32.9643	59.7857	7225	6.88333	1.85714	1.85714	265.714	17.7648	2
196	16	1	2	2	1	1	1	2	2	2	742.357	190.107	28.25	11.2857	39.5357	7948.86	7.51944	5.57143	5.57143	351.429	16.5409	2
197	15	1	2	2	2	2	1	2	2	2	691	165.643	26.8929	16.4286	43.3214	5261.57	7.17381	11.4286	11.4286	248.571	22.7594	1
198	15	1	2	2	1	1	1	1	1	2	749.719	112.531	23.2812	9.8125	33.0938	4393.62	6.1381	7.85714	7.85714	651.429	17.9426	1
199	16	2	2	2	1	1	2	1	1	2	770.036	117.214	23.0357	20.5	43.5357	5453.57	7.49286	10.8571	10.8571	480	24.4635	1
200	16	2	2	2	1	1	1	2	2	2	780.464	112.607	24.5	44.0357	68.5357	8622.86	7.43571	4.35714	4.35714	317.143	20.4695	2
201	16	1	2	2	2	2	2	2	2	2	504.656	224.719	60.8438	39.25	100.094	12492	7.04286	2.71429	2.71429	308.571	27.0988	3
202	15	2	1	2	1	1	1	1	2	2	719.036	101.679	19.2857	16.8214	36.1071	5242.71	8.53056	3.5	1.21429	244.286	25.189	2
203	15	1	1	2	1	1	1	2	1	1	769.464	175.893	39.8929	59.1786	99.0714	10473.9	6.025	4.78571	4.78571	617.143	16.444	2
204	15	2	2	2	2	1	2	1	1	2	800.929	161.929	30.4643	14.3571	44.8214	6964.57	6.28571	8.5	8.5	522.857	16.6892	1
205	15	2	2	2	1	2	2	1	1	1	814.143	125.679	29.6786	9.57143	39.25	5894.29	7.03889	9.57143	9.57143	188.571	21.7961	2
206	15	2	2	2	1	1	1	1	1	1	691.393	150.036	51.6071	28.7857	80.3929	8837.14	7.61389	4.85714	3.57143	240	24.7193	2
207	16	2	2	2	2	2	2	2	2	2	688.188	155.406	33.3438	12.8125	46.1562	4433.12	5.55476	10.5	10.5	404.286	22.8393	2
208	16	1	2	2	1	1	1	1	1	1	654.179	193.393	36.75	27.5357	64.2857	9698.71	7.29722	5.07143	5.07143	261.429	17.934	2
209	15	2	2	2	1	1	1	2	2	2	676.75	167.188	27.875	12.9375	40.8125	5905.38	7.21667	3.92857	3.92857	235.714	19.3308	2
210	15	2	2	2	2	2	2	2	2	1	769.821	129.893	26.5357	24.5	51.0357	6383.86	7.7	15.4286	13.4286	480	16.7098	2
211	15	2	2	2	1	1	1	1	1	2	687.094	133.969	34.125	14.6875	48.8125	6129.5	7.19048	12	12	197.143	15.8491	1
212	16	1	1	2	1	2	1	1	2	2	833.964	137.214	41.25	20.2143	61.4643	9023.86	6.29167	20.5714	12	278.571	22.015	1
213	16	1	2	2	1	1	2	2	1	2	738.536	134.036	49.4643	65.9643	115.429	11820.6	6.38333	8.57143	8.57143	450	19.2863	3
214	15	1	2	2	1	1	2	1	1	2	689.071	183.857	47.8929	48.0714	95.9643	11936.3	7.4	12.1429	9.14286	420	19.7874	1
215	16	1	2	2	2	2	1	2	1	2	619.562	130.719	35.8125	54.7812	90.5938	9390.88	7.57857	1	1	531.429	20.5909	2
216	15	1	2	2	1	1	1	1	2	2	663.25	129.321	28.1786	51.8929	80.0714	7745	6.96111	9.78571	9.42857	312.857	21.4749	1
217	15	1	2	2	1	1	1	1	2	2	772.571	143.071	33.1786	40.8214	74	9140.29	6.11667	4.85714	3.57143	231.429	20.3221	2
218	15	1	2	2	1	2	1	2	1	2	682.321	215.429	44.9286	36.8214	81.75	10932.6	7.21111	2.42857	2.42857	137.143	21.2181	2
219	16	2	2	2	1	2	1	1	1	2	712.893	220.643	34.4643	7.03571	41.5	8075.43	6.98056	8.57143	8.57143	865.714	16.8246	3
220	15	2	2	2	1	1	1	1	1	2	638.821	245.964	49.1071	16.5357	65.6429	8579.86	7.2881	13	12.1429	394.286	17.6469	1
221	16	2	2	2	2	2	2	2	1	1	790.357	152.393	23.6429	12.4286	36.0714	5797.71	6.70476	0	0	353.571	20.9897	1
222	15	2	2	2	2	1	2	2	1	2	803.893	139.679	32.8214	10	42.8214	6128	6.11389	8.57143	8.57143	960	19.8059	2
223	15	2	2	1	1	2	1	2	2	2	665.708	193.167	80.25	36	116.25	15226.3	9.80278	4.07143	1.35714	308.571	19.0693	2
224	15	1	2	2	1	1	1	1	1	2	703.893	209.321	39.4643	32.6786	72.1429	9316	6.03333	7.85714	5.71429	214.286	20.0163	3
225	15	2	2	2	1	1	1	1	2	2	695.929	167.786	51.1071	25.75	76.8571	12052.1	7.06905	10.5714	10.5714	582.857	28.9007	3
226	15	2	2	2	1	2	1	1	1	2	757.792	163.333	38.7917	25.0417	63.8333	8995	8.70278	6.25	5.14286	354.286	20.6499	2
227	15	1	2	2	1	1	1	1	1	2	832.714	130	28.1786	30.6786	58.8571	7820.14	5.94444	5.35714	5.35714	404.286	19.2456	1
228	16	1	2	2	1	1	2	2	2	1	506.5	165.583	62.375	51.375	113.75	10325.5	9.11667	4.14286	4.14286	848.571	20.4741	1
229	16	2	2	2	1	1	1	2	1	1	699.071	183.571	27.1071	4.75	31.8571	6179.86	7.95	6.28571	6.28571	458.571	23.1906	2
230	15	2	2	2	1	1	2	2	1	2	704.393	151.071	26.9643	9.10714	36.0714	7073.43	8.42222	7.14286	7.14286	60	23.3448	2
231	16	2	2	1	1	1	2	2	1	2	772.536	174.714	29.5357	8.5	38.0357	6796.43	6.41389	12	12	214.286	21.3967	3
232	16	2	1	1	1	1	1	2	1	1	699.071	186.393	45.0357	14.8929	59.9286	11359.9	7.90833	9.71429	9.71429	685.714	20.0942	2
233	16	2	2	2	1	1	1	2	2	2	804.107	163.5	26.6786	6.21429	32.8929	5706.57	6.42778	5.57143	5.57143	154.286	31.5854	3
234	15	2	2	2	1	1	1	2	1	2	631.464	131.143	32.1786	31.0714	63.25	8285.43	7.8119	6.61905	6.42857	475.714	22.2916	2
235	15	1	2	1	1	1	1	2	1	1	690.857	130.75	25.4286	21.1786	46.6071	6636.71	7.76111	8.28571	6.57143	942.857	24.1766	3
236	16	1	2	2	2	1	1	2	2	2	727.107	173.536	47.75	43.8929	91.6429	10479.7	6.66111	10	10	600	29.1203	2
237	15	1	1	2	1	2	1	1	1	2	679.214	180.214	47.8571	55.8214	103.679	14036.7	7.2	3.42857	3.42857	360	22.1789	1
238	15	1	1	2	1	2	2	1	1	2	687.036	134.107	44.5714	56.2143	100.786	10790.1	7.84444	6.57143	6.57143	274.286	27.359	1
239	15	1	1	2	1	1	2	1	2	2	804.107	143.571	40.0357	27.6429	67.6786	8460.86	6.46389	3.57143	3.57143	342.857	17.5669	2
240	15	2	2	2	2	1	1	2	2	2	717.429	116.857	42.9643	14.0714	57.0357	8194	8.43889	8	8	424.286	24.1431	3
241	16	1	2	2	1	2	2	2	1	2	625.107	228.25	65.9643	50.75	116.714	12998.3	7.51389	0	0	17.1429	25.7255	-
242	15	2	2	2	2	2	2	2	2	2	792.607	126.857	26.1071	8.92857	35.0357	5113.86	7.26111	8.42857	7.71429	720	16.1312	2
243	16	1	2	2	1	2	1	2	1	1	693.625	199.833	29.4167	8.625	38.0417	8804.67	8.43333	5.85714	5.85714	352.857	18.4859	2
244	16	2	2	2	1	1	1	1	1	2	648.036	192.5	68.0357	26.7143	94.75	13306.3	8.04167	2.57143	0.880952	198.571	23.1974	3
245	16	1	2	2	1	2	1	2	1	2	712.35	168.1	49.05	34.7	83.75	10453.2	5.89722	19	15.4286	420	19.6219	1
246	15	1	1	2	1	1	1	2	1	2	710.893	163.321	26.25	14.1429	40.3929	6901.29	8.03889	8.42857	8.42857	600	18.9681	-
247	15	2	2	2	1	1	1	1	2	2	748.429	189.25	29.6071	10.3929	40	7314.29	7.53611	11.7143	10.1429	467.143	20.5581	2
248	16	2	2	2	1	1	2	2	1	2	713.857	161.679	33.9643	26.2857	60.25	8987.14	7.59722	10	10	960	19.3673	2
249	16	1	2	2	2	1	1	1	1	2	722.893	136.893	53.7143	40.4286	94.1429	11331.1	7.45833	15.1429	15.1429	360	23.4371	2
250	16	1	2	1	1	1	2	2	1	2	648.929	172.857	49.1071	47.8929	97	13000.1	7.58056	5	5	300	24.8838	2
251	16	2	2	2	2	2	2	1	1	2	712.893	124.75	22.7143	9.32143	32.0357	5724.29	8.20833	5.57143	4.57143	557.143	22.3346	1
252	15	1	2	2	2	1	1	2	2	2	659.714	165.536	39.4643	34.7857	74.25	8433	5.94444	3.71429	2.64286	514.286	22.0291	3
253	15	2	2	2	1	1	2	2	2	1	664.036	191.214	65.5714	24.3214	89.8929	10320	6.90833	12	8	385.714	24.9208	3
254	15	2	2	2	1	1	1	2	1	2	676.5	125.357	22.6071	6.14286	28.75	5589.57	8.96667	7.54762	7.54762	450	20.1457	2
255	15	2	2	2	1	1	2	2	1	2	510.321	137.75	22.5	8.42857	30.9286	4925.29	8.51944	4.11905	4.11905	885.714	20.1643	2
256	15	1	2	2	2	1	2	2	2	2	740.286	202.536	34.2143	17.6071	51.8214	8557.14	6.3619	6.42857	6.42857	492.857	21.059	2
257	16	1	2	2	1	2	1	2	2	2	749.643	163.143	26.4286	9.78571	36.2143	4635.57	8.38611	9.28571	9.28571	454.286	22.2816	2
258	15	1	2	2	1	1	2	2	1	2	628.333	258.583	50.75	45.375	96.125	12491.5	6.94444	9	9	548.571	18.436	2
259	16	2	2	2	1	2	2	1	2	1	599.964	220.393	30.8214	19.5	50.3214	7836.71	8.44167	10.1429	10.1429	454.286	21.4871	2
260	15	1	2	2	1	2	1	1	2	2	699.786	144.786	35.7143	29.4643	65.1786	8790.71	8.31389	12	10	771.429	19.821	2
261	16	2	2	2	1	1	2	1	1	1	837.714	177.25	35.4643	14.9643	50.4286	7411	5.03056	10	10	308.571	17.8474	2
262	16	1	2	2	1	2	1	2	1	2	712.179	120.464	24.5357	38.3571	62.8929	8470.57	6.15833	8.42857	4.85714	458.571	21.7071	2
263	16	1	2	2	1	1	1	1	1	2	734.107	176.429	43.5	31.8929	75.3929	9714.43	6.37222	14.8571	14.8571	642.857	22.1621	3
264	16	2	2	2	1	1	1	1	2	1	620.536	145.464	30.7857	22.9286	53.7143	6437.14	7.08333	11.4286	11.4286	497.143	22.1256	2
265	16	2	2	2	1	1	1	2	2	2	716.071	213.214	47.4643	21.8929	69.3571	10431.6	6.20278	4.21429	4.21429	214.286	22.74	3
266	15	2	2	2	2	1	1	2	1	2	769.071	121.393	19.8929	11.9286	31.8214	5458.57	7.76389	6.14286	6.14286	471.429	22.412	2
267	15	1	2	2	1	2	2	2	1	2	718.786	199.786	40.2857	26.3929	66.6786	8639.71	7.23889	10.7143	10.7143	651.429	19.9541	1
268	15	2	2	2	1	2	1	1	1	2	846.464	184.571	25.25	15.0357	40.2857	7360.29	5.66389	7	7	325.714	16.5244	2
269	16	2	2	2	2	1	1	1	1	2	719	197.929	33.5	11.9286	45.4286	9187.14	7.39722	4.42857	4.42857	432.857	18.6599	2
270	16	2	2	2	1	1	1	1	1	2	764.143	172.107	33.75	28.4286	62.1786	8886.86	6.275	6.80952	6.80952	598.571	19.4013	2
271	15	2	1	2	1	1	1	2	2	1	705	128.214	24.5	20.0357	44.5357	5608.57	9.4	2.07143	2.07143	531.429	23.2967	2
272	16	2	2	2	1	1	1	2	1	2	718.214	166.429	23.6786	10.5357	34.2143	6529.14	7.22222	12.8571	11.1429	355.714	23.099	2
273	16	2	2	2	1	2	2	2	1	2	826.179	150.536	23.8929	8.28571	32.1786	3742	5.61389	5.57143	5.57143	538.571	19.6325	3
274	15	2	2	2	1	2	2	2	1	2	565.607	145.036	54.2857	34.1429	88.4286	10129.9	8.35	15.2857	15.2857	385.714	21.2231	3
275	16	2	2	1	1	1	1	2	1	1	787.929	118.536	20.5357	13.0714	33.6071	4163.43	7.30833	8	8	651.429	16.0332	2
276	16	2	2	2	1	1	1	2	2	2	789.643	116	39	14.75	53.75	7929.71	7.42222	4.92857	4.92857	330	25.5836	2
277	15	1	2	2	1	1	2	2	2	2	575.292	119	36.1667	76.875	113.042	14435.3	9.50833	6.28571	6.28571	420	19.1742	2
278	15	2	2	2	2	1	2	2	2	2	610.393	187.893	50.75	25.75	76.5	8447.57	7.41944	18	18	360	19.7033	2
279	16	2	2	2	1	1	2	1	1	2	772.875	120.625	35.4583	16	51.4583	7490.17	6.03889	12	12	428.571	19.7286	2
280	15	2	2	2	1	2	2	1	2	1	607.143	215.036	40.6429	12.7857	53.4286	7959	8.71944	9.85714	8.57143	351.429	17.5207	2
281	15	1	2	2	1	2	1	1	2	2	697.167	148.542	29.2917	22.25	51.5417	7254.5	7.3	6.5	6.5	535.714	24.2109	3
282	16	1	1	2	1	1	1	1	1	2	720.464	170.107	44.6429	48.0357	92.6786	9556.14	7.50278	15	15	505.714	24.5638	2
283	15	1	2	2	1	2	1	1	1	2	719.786	183.929	46.9286	49.75	96.6786	12604.9	6.48889	4.42857	0	282.857	19.3224	2
284	16	1	2	2	1	2	2	2	1	1	733.179	205.821	47.3571	26.2143	73.5714	10481.6	7.15	9.85714	9.85714	548.571	19.2755	1
285	15	2	2	2	1	1	1	2	1	1	725.964	154.714	32.5357	21.7143	54.25	4639.43	5.98889	17	17	420	17.7593	3
286	15	2	2	2	1	2	2	1	2	1	686.964	172.75	39.9643	15.9643	55.9286	8116.43	7.67778	2	2	231.429	24.5982	2
287	15	2	2	1	1	1	1	1	1	2	579.357	179.071	33.6071	21.6071	55.2143	8361.86	7.79722	16.0714	12	668.571	24.4661	1
288	15	2	2	2	1	2	2	1	2	2	689.714	196.357	35.6071	15.0714	50.6786	6879.57	8.225	7.85714	7.85714	600	18.1085	3
289	15	2	2	2	1	2	1	2	1	2	742.25	128.643	21.5	7.07143	28.5714	4583.43	7.38611	10.7857	8.5	282.857	24.8135	1
290	16	2	2	2	1	2	1	1	1	2	583.667	198.958	43.7083	40.8333	84.5417	10393.5	7.17778	0	0	295.714	25.7546	3
291	16	2	2	2	1	2	2	2	1	2	588.571	176.893	50.5714	23.4643	74.0357	9162.71	7.45556	7.14286	7.14286	428.571	24.6867	2
292	16	2	2	1	1	1	1	2	1	2	725.179	118.75	25.1071	15.3214	40.4286	5196	7.87778	7	5.28571	192.857	28.2003	2
293	16	1	2	2	1	1	1	1	1	2	687.679	210.964	48.3571	43.1786	91.5357	11826.1	7.39167	12	9.28571	351.429	18.0935	3
294	16	2	2	2	1	1	2	2	1	2	743.15	166.95	21.65	2.55	24.2	7318.6	8.07222	6	6	342.857	28.3443	2
295	15	2	2	2	1	1	1	1	2	2	662.036	199.5	33.5	28.1429	61.6429	7027.71	6.94167	15	15	270	23.1749	3
296	16	2	2	2	1	1	1	1	1	2	637.429	155.107	36.6071	37.9643	74.5714	9297.86	8.23611	9.14286	9.14286	231.429	18.0146	2
297	15	1	2	2	1	1	2	2	1	2	736.679	194	41.8571	29.2857	71.1429	11083.3	6.91667	5	5	411.429	17.0474	2
298	15	2	2	2	1	1	2	2	2	2	739.893	82.25	17.3571	18.2143	35.5714	5338.43	8.60556	15.6429	12.4286	690	15.6182	2
299	16	2	1	2	1	1	1	1	1	1	621.893	186.786	81.75	23.5	105.25	13374.9	7.79444	0.642857	0.642857	754.286	25.6376	2
300	16	2	2	1	1	2	1	1	1	2	648.107	169.143	37.1786	11.6071	48.7857	6698.29	6.64167	6.28571	6.28571	377.143	20.1771	2
301	16	2	2	2	1	1	1	2	1	2	741.429	105.929	13.25	7.53571	20.7857	4089.71	7.19722	13.1429	12.4286	390	19.8215	2
302	16	2	2	2	1	1	1	1	1	2	650.036	145.607	26.6071	19.8214	46.4286	7772.57	8.27222	6.02381	6.02381	437.143	20.008	2
303	16	1	2	2	1	1	1	2	1	2	696.321	117.429	43.9643	23.1071	67.0714	9028.71	9.06944	6.42857	2.28571	655.714	17.7933	3
304	16	2	2	2	1	1	2	2	2	2	625.2	151.6	48.5	27.65	76.15	8923.2	6.78333	3.85714	0	428.571	23.6828	1
305	15	1	2	2	1	1	1	2	1	2	735.042	189.25	40.2083	50.0417	90.25	11733.5	6.24167	3.42857	3.42857	462.857	17.2839	2
306	16	2	1	2	1	1	2	1	1	2	687.25	209.286	60.7143	42.7857	103.5	9063.14	7	10.2857	10.2857	557.143	23.858	2
307	15	2	2	2	1	1	2	2	1	2	755.2	167	42.25	31.8	74.05	8523.2	7.57667	9.57143	9.57143	565.714	27.3109	3
308	16	2	2	2	2	2	1	1	2	2	712.571	127.464	61.8571	30.1786	92.0357	12136.3	6.50833	2.57143	2.57143	334.286	23.2335	3
309	15	2	2	2	2	2	2	1	2	2	657.469	190.312	31.7188	20.9688	52.6875	8394.88	6.98333	9	9	137.143	19.6479	2

## Sheet: Socioeconomic status 
id	Automobile_Number	Automobile_Points	Domestic servant_Number	Domestic servant_Points	Washing machine_Number	Washing machine_Points	Bathroom_Number	Bathroom_Points	DVD player_Number	DVD player_Points	Refrigerator_Number	Refrigerator_Points	Freezer_Number	Freezer_Points	Personal computers_Number	Personal computers_Points	Dishwasher_Number	Dishwasher_Points	Microwave oven_Number	Microwave oven_Points	Motorcycle_Number	Motorcycle_Points	Clothes dryer_Number	Clothes dryer_Points	Piped_Water	Piped_Water-Points	Paved_Street	Paved_Street_Points	Householder’s education	Householder’s education_Points	Total_Points	CLASSIFICATION	CLASSIFICATION	FINAL_CLASSIFICAC
1	2	5	1	3	1	2	2	7	1	1	1	2	1	2	4	11	0	0	1	2	2	3	1	2	1	4	2	0	2	1	45	A	1	1
2	0	0	0	0	2	4	1	3	1	1	1	2	0	0	1	3	1	3	1	2	0	0	1	2	1	4	1	2	1	0	26	C1	4	2
3	0	0	2	7	2	4	3	10	1	1	1	2	2	4	0	0	0	0	1	2	0	0	1	2	1	4	1	2	2	1	39	B1	2	1
4	-	-	-	-	-	-	-	-	-	-	-	-	-	-	-	-	-	-	-	-	-	-	-	-	-	-	-	-	-	-	-	-	-	-
5	1	3	1	3	1	2	1	3	1	1	1	2	1	2	1	3	0	0	1	2	1	1	0	0	1	4	1	2	1	0	28	C1	4	2
6	1	3	1	3	1	2	2	7	1	1	1	2	0	0	1	3	0	0	0	0	1	1	0	0	1	4	1	2	2	1	29	B2	3	2
7	0	0	2	7	1	2	1	3	1	1	1	2	0	0	1	3	0	0	0	0	0	0	0	0	1	4	1	2	3	2	26	C1	4	2
8	0	0	0	0	1	2	1	3	1	1	1	2	0	0	1	3	0	0	1	2	0	0	0	0	1	4	1	2	2	1	20	C2	5	3
9	1	3	0	0	0	0	2	7	1	1	1	2	0	0	0	0	0	0	1	2	0	0	0	0	1	4	1	2	4	4	25	C1	4	2
10	1	3	2	7	1	2	1	3	0	0	1	2	0	0	1	3	0	0	0	0	0	0	0	0	1	4	1	2	2	1	27	C1	4	2
11	0	0	1	3	1	2	1	3	0	0	1	2	0	0	0	0	0	0	0	0	0	0	1	2	1	4	1	2	3	2	20	C2	5	3
12	0	0	0	0	1	2	1	3	0	0	1	2	0	0	0	0	0	0	1	2	0	0	0	0	1	4	2	0	4	4	17	C2	5	3
13	1	3	0	0	0	0	1	3	0	0	1	2	0	0	1	3	0	0	1	2	0	0	0	0	1	4	1	2	4	4	23	C1	4	2
14	0	0	2	7	1	2	1	3	2	3	1	2	0	0	1	3	0	0	1	2	0	0	0	0	1	4	1	2	3	2	30	B2	3	2
15	1	3	2	7	2	4	1	3	1	1	1	2	0	0	1	3	0	0	1	2	0	0	1	2	1	4	1	2	4	4	37	B2	3	2
16	0	0	0	0	1	2	2	7	1	1	1	2	0	0	3	8	0	0	0	0	0	0	1	2	1	4	1	2	2	1	29	B2	3	2
17	0	0	0	0	1	2	1	3	1	1	1	2	0	0	3	8	2	6	1	2	2	3	1	2	1	4	1	2	1	0	35	B2	3	2
18	2	5	0	0	1	2	2	7	1	1	1	2	0	0	0	0	0	0	1	2	2	3	1	2	1	4	1	2	1	0	30	B2	3	2
19	0	0	1	3	1	2	1	3	2	3	1	2	0	0	2	6	0	0	0	0	0	0	1	2	1	4	1	2	2	1	28	C1	4	2
20	0	0	1	3	1	2	1	3	1	1	1	2	0	0	1	3	0	0	1	2	0	0	0	0	1	4	2	0	3	2	22	C2	5	3
21	0	0	0	0	1	2	1	3	3	4	1	2	0	0	0	0	0	0	0	0	0	0	0	0	1	4	1	2	1	0	17	C2	5	3
22	0	0	0	0	2	4	1	3	1	1	1	2	1	2	1	3	0	0	0	0	0	0	1	2	1	4	1	2	1	0	23	C1	4	2
23	2	5	0	0	0	0	1	3	1	1	1	2	0	0	2	6	0	0	1	2	1	1	0	0	2	0	2	0	1	0	20	C2	5	3
24	1	3	0	0	1	2	2	7	1	1	1	2	1	2	3	8	0	0	1	2	1	1	0	0	1	4	1	2	1	0	34	B2	3	2
25	1	3	0	0	1	2	1	3	2	3	0	0	1	2	1	3	0	0	1	2	0	0	0	0	1	4	1	2	4	4	28	C1	4	2
26	0	0	2	7	1	2	1	3	1	1	1	2	0	0	1	3	0	0	1	2	1	1	0	0	1	4	1	2	5	7	34	B2	3	2
27	1	3	0	0	1	2	1	3	1	1	1	2	0	0	1	3	0	0	0	0	0	0	1	2	2	0	2	0	3	2	18	C2	5	3
28	0	0	0	0	1	2	0	0	1	1	1	2	0	0	1	3	0	0	0	0	0	0	0	0	1	4	2	0	2	1	13	D	6	3
29	0	0	1	3	1	2	1	3	0	0	1	2	0	0	0	0	0	0	0	0	0	0	0	0	1	4	1	2	1	0	16	D	6	3
30	-	-	-	-	-	-	-	-	-	-	-	-	-	-	-	-	-	-	-	-	-	-	-	-	-	-	-	-	-	-	-	-	-	-
31	1	3	0	0	1	2	1	3	0	0	1	2	0	0	1	3	0	0	1	2	1	1	0	0	1	4	2	0	4	4	24	C1	4	2
32	-	-	-	-	-	-	-	-	-	-	-	-	-	-	-	-	-	-	-	-	-	-	-	-	-	-	-	-	-	-	-	-	-	-
33	1	3	1	3	1	2	1	3	0	0	1	2	0	0	0	0	0	0	0	0	1	1	0	0	2	0	2	0	4	4	18	C2	5	3
34	1	3	2	7	1	2	2	7	1	1	1	2	1	2	1	3	0	0	0	0	0	0	1	2	1	4	1	2	2	1	36	B2	3	2
35	-	-	-	-	-	-	-	-	-	-	-	-	-	-	-	-	-	-	-	-	-	-	-	-	-	-	-	-	-	-	-	-	-	-
36	1	3	2	7	2	4	2	7	1	1	1	2	0	0	0	0	0	0	1	2	0	0	0	0	1	4	1	2	3	2	34	B2	3	2
37	0	0	0	0	1	2	1	3	1	1	1	2	0	0	1	3	0	0	1	2	0	0	0	0	1	4	1	2	4	4	23	C1	4	2
38	0	0	0	0	1	2	1	3	1	1	1	2	0	0	1	3	0	0	1	2	0	0	0	0	1	4	1	2	4	4	23	C1	4	2
39	0	0	2	7	1	2	2	7	1	1	1	2	0	0	0	0	0	0	0	0	0	0	0	0	1	4	2	0	4	4	27	C1	4	2
40	1	3	0	0	1	2	2	7	1	1	1	2	1	2	1	3	0	0	1	2	2	3	0	0	1	4	1	2	4	4	35	B2	3	2
41	0	0	0	0	1	2	1	3	0	0	1	2	1	2	0	0	0	0	1	2	0	0	0	0	1	4	1	2	3	2	19	C2	5	3
42	0	0	0	0	1	2	1	3	0	0	1	2	1	2	0	0	0	0	1	2	0	0	0	0	1	4	1	2	3	2	19	C2	5	3
43	1	3	0	0	0	0	1	3	2	3	1	2	0	0	0	0	0	0	1	2	0	0	0	0	1	4	1	2	4	4	23	C1	4	2
44	1	3	0	0	1	2	2	7	1	1	1	2	1	2	2	6	0	0	0	0	1	1	1	2	1	4	1	2	5	7	39	B1	2	1
45	0	0	1	3	0	0	1	3	0	0	1	2	1	2	0	0	0	0	0	0	0	0	0	0	1	4	2	0	1	0	14	D	6	3
46	2	5	2	7	1	2	1	3	1	1	1	2	0	0	1	3	1	3	1	2	1	1	1	2	1	4	1	2	4	4	41	B1	2	1
47	0	0	0	0	1	2	1	3	0	0	1	2	0	0	1	3	0	0	1	2	0	0	0	0	1	4	1	2	2	1	19	C2	5	3
48	0	0	1	3	0	0	1	3	1	1	1	2	0	0	3	8	1	3	1	2	1	1	1	2	3	0	2	0	2	1	26	C1	4	2
49	3	8	1	3	1	2	2	7	0	0	1	2	0	0	1	3	0	0	1	2	0	0	0	0	2	0	2	0	2	1	28	C1	4	2
50	1	3	4	11	2	4	1	3	1	1	1	2	1	2	4	11	0	0	1	2	0	0	1	2	1	4	1	2	1	0	47	A	1	1
51	1	3	0	0	1	2	3	10	0	0	1	2	3	6	1	3	0	0	1	2	3	3	2	2	2	0	2	0	4	4	37	B2	3	2
52	0	0	1	3	1	2	1	3	1	1	1	2	1	2	1	3	0	0	1	2	0	0	0	0	2	0	1	2	4	4	24	C1	4	2
53	-	-	-	-	-	-	-	-	-	-	-	-	-	-	-	-	-	-	-	-	-	-	-	-	-	-	-	-	-	-	-	-	-	-
54	1	3	2	7	1	2	1	3	1	1	1	2	0	0	3	8	0	0	0	0	1	1	0	0	2	0	2	0	1	0	27	C1	4	2
55	1	3	2	7	1	2	2	7	0	0	1	2	1	2	1	3	0	0	0	0	1	1	0	0	1	4	2	0	1	0	31	B2	3	2
56	1	3	2	7	2	4	1	3	1	1	1	2	1	2	0	0	0	0	0	0	1	1	1	2	1	4	2	0	4	4	33	B2	3	2
57	1	3	0	0	1	2	1	3	0	0	1	2	0	0	1	3	0	0	0	0	2	3	1	2	1	4	1	2	2	1	25	C1	4	2
58	0	0	0	0	1	2	1	3	2	3	1	2	0	0	1	3	0	0	1	2	0	0	1	2	1	4	1	2	2	1	24	C1	4	2
59	-	-	-	-	-	-	-	-	-	-	-	-	-	-	-	-	-	-	-	-	-	-	-	-	-	-	-	-	-	-	-	-	-	-
60	0	0	0	0	0	0	1	3	1	1	1	2	0	0	0	0	0	0	0	0	0	0	0	0	1	4	2	0	1	0	10	D	6	3
61	0	0	1	3	1	2	1	3	0	0	1	2	0	0	1	3	0	0	0	0	0	0	0	0	1	4	2	0	1	0	17	C2	5	3
62	0	0	2	7	2	4	2	7	0	0	1	2	2	4	0	0	0	0	0	0	2	3	0	0	2	0	1	2	3	2	31	B2	3	2
63	1	3	2	7	0	0	1	3	1	1	1	2	0	0	0	0	0	0	0	0	0	0	0	0	1	4	2	0	1	0	20	C2	5	3
64	1	3	4	11	2	4	1	3	3	4	1	2	0	0	2	6	0	0	1	2	0	0	0	0	2	0	2	0	1	0	35	B2	3	2
65	1	3	0	0	2	4	1	3	0	0	2	3	0	0	0	0	0	0	0	0	1	1	0	0	1	4	1	2	4	4	24	C1	4	2
66	3	8	2	7	2	4	2	7	1	1	1	2	1	2	1	3	0	0	1	2	1	1	0	0	1	4	1	2	3	2	45	A	1	1
67	0	0	2	7	0	0	1	3	2	3	1	2	0	0	1	3	0	0	1	2	0	0	0	0	1	4	1	2	2	1	27	C1	4	2
68	1	3	0	0	1	2	1	3	1	1	1	2	0	0	4	11	0	0	0	0	1	1	0	0	1	4	1	2	3	2	31	B2	3	2
69	0	0	2	7	2	4	1	3	1	1	1	2	0	0	2	6	0	0	1	2	0	0	0	0	1	4	1	2	4	4	35	B2	3	2
70	2	5	2	7	2	4	2	7	1	1	1	2	1	2	2	6	0	0	1	2	1	1	0	0	1	4	1	2	3	2	45	A	1	1
71	3	8	4	11	2	4	1	3	1	1	1	2	1	2	2	6	0	0	1	2	2	3	0	0	1	4	1	2	5	7	55	A	1	1
72	2	5	0	0	1	2	1	3	3	4	1	2	1	2	4	11	0	0	1	2	1	1	0	0	1	4	1	2	3	2	40	B1	2	1
73	0	0	0	0	0	0	1	3	1	1	1	2	0	0	1	3	0	0	1	2	1	1	0	0	1	4	1	2	4	4	22	C2	5	3
74	0	0	2	7	1	2	1	3	2	3	1	2	1	2	0	0	0	0	1	2	0	0	0	0	1	4	1	2	1	0	27	C1	4	2
75	1	3	0	0	1	2	1	3	0	0	1	2	1	2	1	3	0	0	1	2	2	3	0	0	1	4	1	2	4	4	30	B2	3	2
76	-	-	-	-	-	-	-	-	-	-	-	-	-	-	-	-	-	-	-	-	-	-	-	-	-	-	-	-	-	-	-	-	-	-
77	2	5	2	7	0	0	1	3	0	0	1	2	1	2	1	3	0	0	1	2	1	1	0	0	1	4	1	2	3	2	33	B2	3	2
78	0	0	1	3	1	2	1	3	0	0	1	2	1	2	3	8	0	0	2	4	0	0	1	2	1	4	1	2	3	2	34	B2	3	2
79	1	3	2	7	1	2	1	3	1	1	1	2	1	2	1	3	0	0	0	0	1	1	0	0	1	4	1	2	4	4	34	B2	3	2
80	1	3	1	3	2	4	1	3	1	1	1	2	1	2	1	3	0	0	1	2	1	1	1	2	1	4	1	2	3	2	34	B2	3	2
81	2	5	0	0	1	2	1	3	2	3	1	2	2	4	0	0	0	0	1	2	0	0	0	0	1	4	2	0	2	1	26	C1	4	2
82	0	0	0	0	2	4	1	3	2	3	1	2	1	2	4	11	0	0	0	0	0	0	0	0	1	4	2	0	3	2	31	B2	3	2
83	0	0	0	0	1	2	1	3	0	0	1	2	0	0	1	3	0	0	1	2	0	0	0	0	1	4	1	2	4	4	22	C2	5	3
84	0	0	2	7	1	2	1	3	2	3	1	2	0	0	1	3	0	0	1	2	1	1	0	0	1	4	1	2	4	4	33	B2	3	2
85	0	0	0	0	0	0	1	3	0	0	1	2	0	0	0	0	0	0	0	0	0	0	0	0	1	4	1	2	3	2	13	D	6	3
86	0	0	1	3	1	2	2	7	2	3	2	3	1	2	2	6	0	0	1	2	1	1	0	0	1	4	1	2	3	2	37	B2	3	2
87	0	0	0	0	0	0	2	7	0	0	1	2	0	0	0	0	0	0	0	0	1	1	0	0	1	4	1	2	4	4	20	C2	5	3
88	0	0	0	0	1	2	2	7	2	3	1	2	0	0	1	3	0	0	0	0	0	0	1	2	1	4	1	2	1	0	25	C1	4	2
89	1	3	2	7	2	4	2	7	1	1	1	2	1	2	1	3	0	0	1	2	1	1	2	2	1	4	1	2	2	1	41	B1	2	1
90	1	3	0	0	1	2	3	10	2	3	1	2	0	0	2	6	0	0	1	2	2	3	1	2	1	4	1	2	3	2	41	B1	2	1
91	1	3	0	0	1	2	2	7	0	0	1	2	0	0	1	3	1	3	1	2	0	0	1	2	1	4	1	2	1	0	30	B2	3	2
92	0	0	0	0	0	0	2	7	1	1	1	2	1	2	1	3	0	0	0	0	0	0	0	0	1	4	1	2	4	4	25	C1	4	2
93	0	0	2	7	1	2	2	7	1	1	1	2	0	0	0	0	0	0	1	2	0	0	1	2	1	4	1	2	4	4	33	B2	3	2
94	1	3	2	7	0	0	2	7	1	1	1	2	1	2	1	3	0	0	0	0	1	1	0	0	1	4	1	2	2	1	33	B2	3	2
95	0	0	0	0	0	0	1	3	0	0	1	2	0	0	0	0	0	0	0	0	0	0	0	0	1	4	1	2	1	0	11	D	6	3
96	0	0	1	3	1	2	1	3	2	3	1	2	1	2	1	3	0	0	1	2	0	0	0	0	1	4	1	2	2	1	27	C1	4	2
97	0	0	1	3	0	0	1	3	0	0	1	2	0	0	0	0	0	0	1	2	0	0	0	0	1	4	1	2	3	2	18	C2	5	3
98	1	3	1	3	2	4	1	3	2	3	1	2	1	2	4	11	1	3	2	4	3	3	1	2	1	4	2	0	5	7	54	A	1	1
99	0	0	0	0	1	2	1	3	1	1	1	2	0	0	1	3	0	0	0	0	0	0	0	0	2	0	1	2	2	1	14	D	6	3
100	0	0	0	0	0	0	1	3	1	1	1	2	1	2	1	3	0	0	1	2	0	0	0	0	1	4	1	2	5	7	26	C1	4	2
101	0	0	1	3	1	2	2	7	1	1	1	2	1	2	1	3	0	0	1	2	0	0	0	0	1	4	1	2	4	4	32	B2	3	2
102	0	0	0	0	0	0	1	3	2	3	1	2	0	0	2	6	0	0	1	2	1	1	0	0	1	4	1	2	5	7	30	B2	3	2
103	1	3	1	3	1	2	1	3	0	0	1	2	1	2	0	0	0	0	1	2	1	1	0	0	1	4	1	2	3	2	26	C1	4	2
104	1	3	3	10	1	2	1	3	1	1	1	2	0	0	1	3	2	6	1	2	0	0	1	2	1	4	1	2	3	2	42	B1	2	1
105	1	3	0	0	1	2	1	3	1	1	1	2	0	0	1	3	0	0	0	0	0	0	0	0	1	4	1	2	3	2	22	C2	5	3
106	-	-	-	-	-	-	-	-	-	-	-	-	-	-	-	-	-	-	-	-	-	-	-	-	-	-	-	-	-	-	-	-	-	-
107	0	0	0	0	1	2	1	3	1	1	1	2	0	0	2	6	0	0	1	2	2	3	0	0	1	4	1	2	5	7	32	B2	3	2
108	1	3	0	0	0	0	1	3	0	0	1	2	0	0	1	3	0	0	0	0	0	0	0	0	1	4	2	0	3	2	17	C2	5	3
109	1	3	1	3	2	4	1	3	0	0	1	2	0	0	0	0	0	0	1	2	0	0	0	0	2	0	2	0	3	2	19	C2	5	3
110	0	0	1	3	0	0	1	3	0	0	1	2	0	0	0	0	0	0	1	2	0	0	0	0	1	4	1	2	1	0	16	D	6	3
111	0	0	1	3	2	4	2	7	0	0	1	2	1	2	2	6	0	0	1	2	0	0	0	0	1	4	1	2	4	4	36	B2	3	2
112	0	0	0	0	1	2	1	3	0	0	1	2	1	2	0	0	0	0	1	2	0	0	0	0	1	4	2	0	3	2	17	C2	5	3
113	1	3	1	3	1	2	1	3	1	1	1	2	0	0	0	0	0	0	0	0	1	1	0	0	1	4	1	2	1	0	21	C2	5	3
114	0	0	2	7	1	2	2	7	1	1	2	3	1	2	1	3	0	0	1	2	0	0	0	0	1	4	1	2	3	2	35	B2	3	2
115	1	3	0	0	1	2	1	3	0	0	1	2	0	0	4	11	0	0	0	0	0	0	0	0	1	4	1	2	4	4	31	B2	3	2
116	0	0	0	0	1	2	1	3	0	0	1	2	0	0	2	6	0	0	0	0	1	1	0	0	1	4	1	2	1	0	20	C2	5	3
117	1	3	0	0	1	2	2	7	1	1	1	2	1	2	0	0	0	0	0	0	0	0	0	0	1	4	1	2	4	4	27	C1	4	2
118	1	3	1	3	1	2	3	10	2	3	1	2	1	2	1	3	0	0	1	2	0	0	0	0	2	0	1	2	4	4	36	B2	3	2
119	2	5	2	7	2	4	2	7	2	3	1	2	0	0	4	11	1	3	1	2	0	0	1	2	1	4	1	2	5	7	59	A	1	1
120	1	3	0	0	1	2	2	7	1	1	1	2	0	0	2	6	0	0	0	0	0	0	0	0	1	4	1	2	5	7	34	B2	3	2
121	1	3	0	0	2	4	2	7	0	0	1	2	0	0	2	6	0	0	0	0	0	0	0	0	1	4	1	2	5	7	35	B2	3	2
122	0	0	0	0	0	0	1	3	0	0	1	2	0	0	4	11	0	0	0	0	1	1	0	0	1	4	2	0	4	4	25	C1	4	2
123	1	3	4	11	1	2	2	7	1	1	2	3	1	2	1	3	0	0	1	2	1	1	1	2	1	4	1	2	4	4	47	A	1	1
124	1	3	0	0	1	2	1	3	1	1	1	2	1	2	1	3	0	0	1	2	0	0	0	0	1	4	1	2	3	2	26	C1	4	2
125	1	3	0	0	2	4	1	3	1	1	1	2	0	0	1	3	0	0	1	2	1	1	0	0	2	0	1	2	4	4	25	C1	4	2
126	1	3	0	0	2	4	3	10	0	0	1	2	0	0	4	11	0	0	1	2	0	0	0	0	1	4	1	2	5	7	45	A	1	1
127	0	0	0	0	1	2	1	3	0	0	2	3	1	2	1	3	0	0	0	0	1	1	0	0	2	0	2	0	5	7	21	C2	5	3
128	1	3	0	0	1	2	2	7	3	4	1	2	0	0	3	8	0	0	1	2	0	0	0	0	1	4	1	2	4	4	38	B1	2	1
129	1	3	0	0	2	4	3	10	1	1	1	2	1	2	0	0	0	0	0	0	0	0	0	0	1	4	1	2	1	0	28	C1	4	2
130	1	3	0	0	0	0	1	3	1	1	1	2	1	2	1	3	0	0	1	2	0	0	0	0	1	4	1	2	1	0	22	C2	5	3
131	1	3	1	3	2	4	3	10	1	1	1	2	0	0	2	6	0	0	1	2	0	0	0	0	1	4	1	2	5	7	44	B1	2	1
132	0	0	0	0	1	2	2	7	1	1	1	2	0	0	2	6	0	0	1	2	0	0	1	2	1	4	1	2	4	4	32	B2	3	2
133	2	5	0	0	1	2	3	10	1	1	1	2	2	4	2	6	0	0	1	2	1	1	0	0	1	4	1	2	5	7	46	A	1	1
134	1	3	0	0	1	2	1	3	2	3	1	2	0	0	1	3	0	0	1	2	0	0	0	0	1	4	1	2	4	4	28	C1	4	2
135	1	3	0	0	1	2	3	10	3	4	1	2	1	2	3	8	1	3	1	2	1	1	0	0	1	4	1	2	5	7	50	A	1	1
136	3	8	0	0	1	2	4	14	1	1	2	3	3	6	4	11	1	3	1	2	1	1	1	2	1	4	1	2	5	7	66	A	1	1
137	1	3	1	3	2	4	2	7	1	1	1	2	0	0	2	6	0	0	1	2	0	0	0	0	1	4	1	2	4	4	38	B1	2	1
138	2	5	2	7	1	2	3	10	1	1	4	5	2	4	3	8	0	0	1	2	0	0	1	2	1	4	1	2	5	7	59	A	1	1
139	1	3	0	0	2	4	2	7	2	3	2	3	0	0	2	6	0	0	1	2	0	0	0	0	1	4	1	2	5	7	41	B1	2	1
140	1	3	1	3	1	2	3	10	4	6	1	2	1	2	3	8	0	0	1	2	0	0	0	0	1	4	1	2	5	7	51	A	1	1
141	1	3	0	0	1	2	3	10	2	3	2	3	2	4	2	6	0	0	1	2	1	1	0	0	1	4	2	0	5	7	45	A	1	1
142	0	0	0	0	0	0	1	3	1	1	1	2	0	0	1	3	0	0	1	2	0	0	0	0	1	4	1	2	4	4	21	C2	5	3
143	1	3	0	0	1	2	2	7	1	1	1	2	1	2	4	11	0	0	1	2	0	0	0	0	1	4	1	2	3	2	38	B1	2	1
144	1	3	0	0	1	2	2	7	1	1	1	2	0	0	2	6	0	0	1	2	0	0	0	0	1	4	1	2	5	7	36	B2	3	2
145	1	3	0	0	1	2	2	7	1	1	1	2	0	0	2	6	0	0	1	2	0	0	0	0	1	4	1	2	2	1	30	B2	3	2
146	1	3	0	0	1	2	3	10	1	1	2	3	1	2	2	6	0	0	1	2	0	0	0	0	1	4	1	2	4	4	39	B1	2	1
147	2	5	2	7	1	2	4	14	1	1	2	3	0	0	4	11	0	0	3	4	4	3	1	2	1	4	1	2	5	7	65	A	1	1
148	2	5	0	0	1	2	1	3	1	1	1	2	0	0	1	3	0	0	0	0	0	0	0	0	1	4	1	2	3	2	24	C1	4	2
149	0	0	0	0	1	2	1	3	1	1	1	2	1	2	2	6	0	0	1	2	0	0	0	0	1	4	1	2	3	2	26	C1	4	2
150	2	5	1	3	1	2	3	10	3	4	2	3	2	4	3	8	1	3	1	2	0	0	1	2	1	4	1	2	5	7	59	A	1	1
151	1	3	2	7	1	2	2	7	1	1	1	2	0	0	1	3	0	0	0	0	1	1	0	0	1	4	2	0	2	1	31	B2	3	2
152	1	3	0	0	1	2	2	7	1	1	1	2	1	2	1	3	0	0	1	2	1	1	1	2	1	4	1	2	5	7	38	B1	2	1
153	1	3	0	0	1	2	3	10	1	1	1	2	1	2	3	8	0	0	1	2	1	1	0	0	1	4	1	2	5	7	44	B1	2	1
154	2	5	0	0	1	2	3	10	3	4	1	2	1	2	4	11	0	0	1	2	0	0	0	0	1	4	1	2	5	7	51	A	1	1
155	0	0	0	0	0	0	1	3	0	0	1	2	0	0	0	0	0	0	1	2	0	0	1	2	2	0	1	2	2	1	12	D	6	3
156	0	0	2	7	1	2	1	3	2	3	1	2	1	2	0	0	0	0	0	0	2	3	1	2	2	0	2	0	2	1	25	C1	4	2
157	0	0	0	0	1	2	1	3	0	0	1	2	0	0	0	0	0	0	0	0	0	0	0	0	1	4	1	2	4	4	17	C2	5	3
158	0	0	0	0	1	2	1	3	0	0	1	2	0	0	1	3	0	0	1	2	0	0	0	0	1	4	1	2	4	4	22	C2	5	3
159	1	3	0	0	2	4	1	3	0	0	1	2	1	2	0	0	0	0	0	0	0	0	1	2	1	4	2	0	1	0	20	C2	5	3
160	0	0	0	0	1	2	1	3	0	0	1	2	0	0	0	0	0	0	0	0	1	1	0	0	1	4	1	2	1	0	14	D	6	3
161	1	3	0	0	1	2	1	3	1	1	1	2	1	2	2	6	0	0	1	2	1	1	1	2	1	4	1	2	4	4	34	B2	3	2
162	1	3	3	10	1	2	2	7	2	3	1	2	1	2	4	11	1	3	0	0	0	0	1	2	1	4	1	2	3	2	53	A	1	1
163	0	0	1	3	1	2	1	3	0	0	1	2	0	0	0	0	1	3	1	2	0	0	1	2	1	4	2	0	2	1	22	C2	5	3
164	1	3	0	0	1	2	1	3	1	1	1	2	0	0	0	0	0	0	1	2	0	0	0	0	1	4	2	0	1	0	17	C2	5	3
165	3	8	3	10	2	4	1	3	0	0	1	2	0	0	1	3	0	0	1	2	2	3	1	2	1	4	1	2	2	1	44	B1	2	1
166	1	3	2	7	1	2	2	7	1	1	1	2	1	2	1	3	0	0	0	0	1	1	1	2	1	4	1	2	3	2	38	B1	2	1
167	0	0	0	0	1	2	2	7	0	0	1	2	0	0	0	0	0	0	0	0	1	1	0	0	1	4	1	2	1	0	18	C2	5	3
168	0	0	1	3	0	0	1	3	1	1	1	2	1	2	0	0	0	0	0	0	1	1	0	0	1	4	2	0	1	0	16	D	6	3
169	0	0	0	0	0	0	1	3	0	0	1	2	0	0	1	3	1	3	1	2	0	0	0	0	1	4	1	2	5	7	26	C1	4	2
170	0	0	3	10	1	2	1	3	0	0	1	2	1	2	1	3	0	0	0	0	0	0	0	0	1	4	1	2	3	2	30	B2	3	2
171	0	0	1	3	0	0	1	3	1	1	1	2	1	2	0	0	0	0	0	0	1	1	0	0	1	4	2	0	1	0	16	D	6	3
172	0	0	2	7	1	2	1	3	0	0	1	2	1	2	0	0	0	0	0	0	0	0	0	0	1	4	2	0	1	0	20	C2	5	3
173	3	8	3	10	1	2	3	10	3	4	2	3	1	2	3	8	1	3	1	2	1	1	1	2	1	4	1	2	5	7	68	A	1	1
174	0	0	0	0	1	2	1	3	1	1	1	2	0	0	0	0	0	0	0	0	0	0	0	0	1	4	2	0	3	2	14	D	6	3
175	0	0	0	0	1	2	1	3	1	1	1	2	0	0	0	0	0	0	0	0	0	0	1	2	1	4	1	2	2	1	17	C2	5	3
176	1	3	3	10	0	0	1	3	1	1	1	2	0	0	0	0	0	0	0	0	3	3	1	2	1	4	2	0	1	0	28	C1	4	2
177	2	5	1	3	0	0	1	3	1	1	1	2	1	2	3	8	0	0	1	2	1	1	0	0	1	4	1	2	3	2	35	B2	3	2
178	0	0	0	0	1	2	2	7	3	4	1	2	0	0	1	3	0	0	1	2	0	0	1	2	1	4	1	2	5	7	35	B2	3	2
179	-	-	-	-	-	-	-	-	-	-	-	-	-	-	-	-	-	-	-	-	-	-	-	-	-	-	-	-	-	-	-	-	-	-
180	1	3	0	0	2	4	1	3	0	0	1	2	1	2	0	0	0	0	1	2	1	1	0	0	1	4	1	2	4	4	27	C1	4	2
181	0	0	0	0	0	0	1	3	2	3	1	2	0	0	0	0	0	0	1	2	1	1	0	0	1	4	1	2	2	1	18	C2	5	3
182	0	0	0	0	0	0	1	3	0	0	1	2	1	2	0	0	0	0	1	2	0	0	0	0	1	4	2	0	2	1	14	D	6	3
183	2	5	0	0	1	2	1	3	1	1	1	2	2	4	2	6	0	0	1	2	1	1	0	0	1	4	1	2	5	7	39	B1	2	1
184	-	-	-	-	-	-	-	-	-	-	-	-	-	-	-	-	-	-	-	-	-	-	-	-	-	-	-	-	-	-	-	-	-	-
185	0	0	0	0	1	2	1	3	1	1	1	2	0	0	2	6	0	0	0	0	0	0	1	2	1	4	1	2	1	0	22	C2	5	3
186	2	5	2	7	1	2	1	3	1	1	2	3	0	0	1	3	0	0	1	2	1	1	0	0	1	4	2	0	1	0	31	B2	3	2
187	2	5	0	0	1	2	3	10	1	1	1	2	0	0	1	3	0	0	0	0	1	1	0	0	1	4	1	2	4	4	34	B2	3	2
188	2	5	0	0	2	4	1	3	1	1	1	2	1	2	1	3	0	0	1	2	1	1	1	2	1	4	1	2	5	7	38	B1	2	1
189	1	3	0	0	1	2	2	7	1	1	1	2	0	0	1	3	0	0	1	2	1	1	0	0	2	0	2	0	2	1	22	C2	5	3
190	-	-	-	-	-	-	-	-	-	-	-	-	-	-	-	-	-	-	-	-	-	-	-	-	-	-	-	-	-	-	-	-	-	-
191	0	0	0	0	1	2	1	3	0	0	1	2	0	0	2	6	0	0	1	2	2	3	0	0	1	4	1	2	3	2	26	C1	4	2
192	1	3	1	3	1	2	1	3	1	1	1	2	1	2	1	3	0	0	0	0	1	1	0	0	1	4	2	0	2	1	25	C1	4	2
193	0	0	0	0	1	2	1	3	1	1	1	2	1	2	0	0	1	3	0	0	0	0	1	2	1	4	1	2	4	4	25	C1	4	2
194	0	0	0	0	1	2	1	3	0	0	1	2	1	2	0	0	0	0	1	2	0	0	0	0	1	4	1	2	2	1	18	C2	5	3
195	1	3	0	0	1	2	1	3	1	1	1	2	0	0	1	3	0	0	0	0	1	1	0	0	1	4	1	2	5	7	28	C1	4	2
196	2	5	1	3	1	2	2	7	1	1	1	2	1	2	0	0	0	0	1	2	1	1	1	2	1	4	1	2	2	1	34	B2	3	2
197	3	8	0	0	1	2	1	3	2	3	1	2	1	2	2	6	0	0	1	2	2	3	0	0	1	4	1	2	2	1	38	B1	2	1
198	1	3	0	0	1	2	2	7	2	3	1	2	1	2	2	6	0	0	0	0	0	0	1	2	1	4	1	2	5	7	40	B1	2	1
199	1	3	2	7	2	4	2	7	1	1	1	2	1	2	4	11	0	0	1	2	1	1	0	0	1	4	2	0	3	2	46	A	1	1
200	2	5	1	3	1	2	2	7	0	0	1	2	1	2	0	0	0	0	1	2	1	1	0	0	1	4	1	2	1	0	30	B2	3	2
201	1	3	0	0	1	2	2	7	1	1	1	2	0	0	1	3	0	0	1	2	1	1	0	0	2	0	2	0	2	1	22	C2	5	3
202	1	3	0	0	1	2	1	3	0	0	1	2	0	0	1	3	0	0	1	2	0	0	0	0	1	4	1	2	3	2	23	C1	4	2
203	3	8	0	0	2	4	1	3	1	1	1	2	1	2	1	3	0	0	0	0	2	3	1	2	1	4	1	2	2	1	35	B2	3	2
204	2	5	2	7	1	2	3	10	1	1	1	2	1	2	4	11	0	0	1	2	1	1	1	2	1	4	2	0	2	1	50	A	1	1
205	1	3	2	7	1	2	1	3	1	1	1	2	0	0	0	0	0	0	1	2	0	0	1	2	1	4	1	2	3	2	30	B2	3	2
206	0	0	0	0	2	4	2	7	1	1	1	2	0	0	1	3	0	0	0	0	0	0	0	0	1	4	1	2	2	1	24	C1	4	2
207	1	3	2	7	1	2	1	3	1	1	1	2	0	0	0	0	0	0	1	2	0	0	1	2	1	4	2	0	2	1	27	C1	4	2
208	0	0	0	0	2	4	1	3	0	0	1	2	0	0	2	6	0	0	1	2	1	1	0	0	1	4	2	0	2	1	23	C1	4	2
209	2	5	0	0	1	2	2	7	0	0	1	2	1	2	1	3	0	0	0	0	0	0	0	0	1	4	1	2	5	7	34	B2	3	2
210	0	0	0	0	1	2	1	3	0	0	1	2	1	2	1	3	1	3	1	2	0	0	1	2	1	4	2	0	1	0	23	C1	4	2
211	2	5	0	0	1	2	2	7	1	1	1	2	2	4	4	11	0	0	0	0	1	1	0	0	2	0	1	2	4	4	39	B1	2	1
212	1	3	2	7	1	2	3	10	1	1	1	2	0	0	4	11	0	0	1	2	0	0	1	2	1	4	1	2	5	7	53	A	1	1
213	0	0	0	0	1	2	1	3	0	0	1	2	0	0	1	3	0	0	0	0	0	0	0	0	1	4	1	2	4	4	20	C2	5	3
214	2	5	2	7	1	2	3	10	0	0	1	2	1	2	4	11	0	0	1	2	1	1	0	0	1	4	1	2	2	1	49	A	1	1
215	1	3	0	0	1	2	1	3	0	0	1	2	0	0	1	3	0	0	1	2	1	1	1	2	1	4	1	2	2	1	25	C1	4	2
216	0	0	3	10	1	2	1	3	2	3	1	2	0	0	2	6	0	0	0	0	2	3	1	2	1	4	1	2	4	4	41	B1	2	1
217	0	0	0	0	1	2	1	3	1	1	1	2	1	2	1	3	0	0	1	2	0	0	1	2	1	4	1	2	1	0	23	C1	4	2
218	1	3	0	0	2	4	2	7	1	1	1	2	1	2	1	3	0	0	0	0	1	1	0	0	1	4	1	2	1	0	29	B2	3	2
219	0	0	0	0	0	0	1	3	2	3	2	3	2	4	1	3	0	0	0	0	0	0	0	0	1	4	1	2	1	0	22	C2	5	3
220	1	3	2	7	2	4	2	7	1	1	1	2	0	0	1	3	0	0	1	2	0	0	0	0	1	4	1	2	4	4	39	B1	2	1
221	0	0	2	7	2	4	1	3	1	1	1	2	0	0	1	3	1	3	1	2	1	1	1	2	1	4	1	2	4	4	38	B1	2	1
222	1	3	2	7	1	2	2	7	1	1	1	2	1	2	0	0	0	0	0	0	0	0	0	0	1	4	1	2	2	1	31	B2	3	2
223	0	0	0	0	1	2	2	7	1	1	1	2	0	0	0	0	0	0	1	2	0	0	0	0	1	4	1	2	5	7	27	C1	4	2
224	0	0	1	3	1	2	1	3	0	0	1	2	0	0	0	0	0	0	0	0	0	0	0	0	1	4	1	2	4	4	20	C2	5	3
225	0	0	0	0	0	0	1	3	0	0	1	2	0	0	0	0	0	0	0	0	0	0	0	0	1	4	2	0	2	1	10	D	6	3
226	1	3	2	7	1	2	2	7	0	0	1	2	1	2	1	3	0	0	1	2	0	0	0	0	1	4	1	2	3	2	36	B2	3	2
227	1	3	0	0	1	2	3	10	1	1	1	2	0	0	3	8	0	0	1	2	0	0	0	0	1	4	1	2	5	7	41	B1	2	1
228	1	3	3	10	1	2	2	7	3	4	2	3	1	2	3	8	3	6	1	2	1	1	1	2	1	4	1	2	5	7	63	A	1	1
229	1	3	0	0	1	2	2	7	1	1	1	2	1	2	1	3	0	0	0	0	1	1	1	2	1	4	1	2	2	1	30	B2	3	2
230	0	0	0	0	1	2	1	3	0	0	1	2	2	4	0	0	0	0	2	4	3	3	0	0	1	4	1	2	2	1	25	C1	4	2
231	0	0	0	0	1	2	1	3	1	1	1	2	1	2	0	0	0	0	1	2	0	0	0	0	1	4	1	2	2	1	19	C2	5	3
232	0	0	0	0	1	2	1	3	1	1	1	2	1	2	1	3	0	0	1	2	1	1	0	0	1	4	1	2	4	4	26	C1	4	2
233	0	0	0	0	1	2	1	3	0	0	1	2	1	2	0	0	0	0	1	2	1	1	0	0	1	4	1	2	2	1	19	C2	5	3
234	1	3	1	3	1	2	1	3	3	4	1	2	0	0	2	6	0	0	1	2	0	0	0	0	1	4	1	2	2	1	32	B2	3	2
235	0	0	1	3	1	2	1	3	1	1	1	2	0	0	0	0	0	0	1	2	0	0	0	0	1	4	1	2	2	1	20	C2	5	3
236	0	0	0	0	2	4	1	3	2	3	1	2	0	0	3	8	1	3	2	4	0	0	0	0	2	0	2	0	1	0	27	C1	4	2
237	1	3	2	7	1	2	2	7	2	3	1	2	1	2	2	6	0	0	1	2	0	0	1	2	1	4	1	2	4	4	46	A	1	1
238	2	5	0	0	1	2	1	3	3	4	1	2	0	0	4	11	2	6	0	0	0	0	0	0	1	4	1	2	4	4	43	B1	2	1
239	1	3	0	0	1	2	1	3	2	3	2	3	1	2	1	3	0	0	1	2	1	1	0	0	1	4	1	2	2	1	29	B2	3	2
240	0	0	0	0	0	0	1	3	0	0	1	2	0	0	0	0	0	0	0	0	0	0	0	0	1	4	1	2	1	0	11	D	6	3
241	-	-	-	-	-	-	-	-	-	-	-	-	-	-	-	-	-	-	-	-	-	-	-	-	-	-	-	-	-	-	-	-	-	-
242	1	3	0	0	1	2	2	7	0	0	1	2	1	2	1	3	0	0	1	2	1	1	0	0	1	4	1	2	1	0	28	C1	4	2
243	0	0	2	7	1	2	1	3	1	1	1	2	1	2	0	0	0	0	0	0	1	1	0	0	1	4	2	0	3	2	24	C1	4	2
244	0	0	0	0	2	4	1	3	0	0	1	2	0	0	1	3	0	0	0	0	0	0	2	2	1	4	1	2	3	2	22	C2	5	3
245	0	0	2	7	2	4	3	10	2	3	1	2	0	0	2	6	1	3	1	2	0	0	0	0	1	4	1	2	2	1	44	B1	2	1
246	-	-	-	-	-	-	-	-	-	-	-	-	-	-	-	-	-	-	-	-	-	-	-	-	-	-	-	-	-	-	-	-	-	-
247	1	3	0	0	1	2	3	10	1	1	1	2	1	2	2	6	0	0	0	0	0	0	0	0	1	4	1	2	4	4	36	B2	3	2
248	0	0	2	7	1	2	1	3	1	1	1	2	1	2	1	3	0	0	0	0	1	1	0	0	1	4	1	2	3	2	29	B2	3	2
249	0	0	0	0	2	4	2	7	1	1	1	2	1	2	2	6	0	0	1	2	1	1	0	0	1	4	1	2	3	2	33	B2	3	2
250	1	3	0	0	1	2	2	7	2	3	1	2	0	0	1	3	0	0	0	0	0	0	0	0	1	4	1	2	2	1	27	C1	4	2
251	3	8	2	7	2	4	3	10	1	1	1	2	1	2	1	3	0	0	1	2	2	3	1	2	1	4	1	2	2	1	51	A	1	1
252	0	0	0	0	1	2	0	0	3	4	0	0	1	2	1	3	0	0	1	2	1	1	0	0	1	4	2	0	2	1	19	C2	5	3
253	0	0	1	3	1	2	0	0	1	1	1	2	0	0	1	3	0	0	0	0	0	0	0	0	1	4	2	0	2	1	16	D	6	3
254	0	0	1	3	1	2	1	3	0	0	1	2	1	2	0	0	0	0	0	0	0	0	1	2	1	4	1	2	4	4	24	C1	4	2
255	0	0	2	7	1	2	1	3	1	1	1	2	1	2	0	0	0	0	0	0	0	0	0	0	1	4	1	2	3	2	25	C1	4	2
256	1	3	2	7	1	2	1	3	0	0	1	2	1	2	0	0	0	0	0	0	2	3	1	2	1	4	1	2	3	2	32	B2	3	2
257	1	3	1	3	2	4	1	3	1	1	1	2	1	2	1	3	0	0	1	2	0	0	0	0	1	4	1	2	2	1	30	B2	3	2
258	1	3	0	0	0	0	2	7	1	1	2	3	0	0	0	0	0	0	0	0	1	1	0	0	1	4	1	2	3	2	23	C1	4	2
259	1	3	0	0	2	4	1	3	1	1	1	2	0	0	1	3	0	0	1	2	1	1	1	2	1	4	2	0	2	1	26	C1	4	2
260	2	5	0	0	2	4	1	3	2	3	1	2	1	2	0	0	0	0	0	0	0	0	2	2	1	4	1	2	4	4	31	B2	3	2
261	1	3	2	7	1	2	1	3	1	1	1	2	0	0	1	3	0	0	0	0	1	1	0	0	1	4	2	0	1	0	26	C1	4	2
262	0	0	1	3	1	2	1	3	1	1	1	2	0	0	1	3	0	0	1	2	1	1	0	0	1	4	1	2	4	4	27	C1	4	2
263	0	0	0	0	0	0	1	3	1	1	1	2	0	0	0	0	0	0	0	0	0	0	0	0	1	4	1	2	1	0	12	D	6	3
264	1	3	2	7	0	0	1	3	1	1	1	2	0	0	0	0	0	0	1	2	1	1	1	2	1	4	1	2	2	1	28	C1	4	2
265	0	0	0	0	0	0	1	3	1	1	1	2	1	2	0	0	1	3	1	2	0	0	0	0	1	4	2	0	1	0	17	C2	5	3
266	0	0	2	7	1	2	1	3	1	1	1	2	1	2	0	0	0	0	0	0	0	0	0	0	1	4	1	2	4	4	27	C1	4	2
267	1	3	1	3	2	4	3	10	1	1	3	5	1	2	0	0	0	0	1	2	1	1	1	2	1	4	1	2	1	0	39	B1	2	1
268	0	0	2	7	1	2	1	3	1	1	1	2	0	0	1	3	0	0	2	4	0	0	0	0	1	4	2	0	1	0	26	C1	4	2
269	0	0	2	7	2	4	1	3	0	0	1	2	1	2	0	0	0	0	0	0	0	0	0	0	1	4	1	2	1	0	24	C1	4	2
270	0	0	2	7	2	4	1	3	0	0	1	2	1	2	0	0	0	0	0	0	0	0	0	0	1	4	1	2	1	0	24	C1	4	2
271	0	0	0	0	1	2	1	3	1	1	1	2	0	0	1	3	0	0	1	2	1	1	1	2	1	4	1	2	4	4	26	C1	4	2
272	0	0	0	0	1	2	1	3	1	1	1	2	1	2	1	3	1	3	1	2	0	0	0	0	1	4	1	2	3	2	26	C1	4	2
273	0	0	0	0	1	2	1	3	1	1	1	2	0	0	2	6	0	0	0	0	1	1	0	0	1	4	1	2	1	0	21	C2	5	3
274	0	0	0	0	1	2	1	3	0	0	1	2	0	0	0	0	0	0	0	0	1	1	0	0	1	4	1	2	2	1	15	D	6	3
275	0	0	1	3	1	2	2	7	0	0	1	2	0	0	1	3	0	0	1	2	0	0	0	0	1	4	1	2	2	1	26	C1	4	2
276	1	3	0	0	1	2	1	3	1	1	1	2	2	4	4	11	0	0	1	2	0	0	0	0	1	4	1	2	3	2	36	B2	3	2
277	0	0	0	0	2	4	2	7	1	1	2	3	2	4	0	0	0	0	1	2	0	0	0	0	1	4	1	2	1	0	27	C1	4	2
278	1	3	0	0	1	2	1	3	1	1	1	2	1	2	0	0	0	0	1	2	1	1	0	0	1	4	1	2	4	4	26	C1	4	2
279	1	3	1	3	1	2	1	3	1	1	1	2	0	0	2	6	0	0	1	2	1	1	0	0	1	4	1	2	3	2	31	B2	3	2
280	1	3	0	0	1	2	1	3	1	1	1	2	1	2	4	11	0	0	1	2	0	0	1	2	1	4	1	2	2	1	35	B2	3	2
281	0	0	0	0	1	2	1	3	1	1	1	2	0	0	0	0	0	0	1	2	1	1	0	0	1	4	2	0	5	7	22	C2	5	3
282	0	0	2	7	1	2	1	3	1	1	1	2	0	0	0	0	0	0	0	0	0	0	0	0	1	4	1	2	4	4	25	C1	4	2
283	1	3	0	0	2	4	1	3	1	1	1	2	0	0	1	3	0	0	1	2	0	0	0	0	1	4	1	2	2	1	25	C1	4	2
284	2	5	3	10	2	4	3	10	1	1	1	2	0	0	1	3	0	0	0	0	2	3	0	0	1	4	1	2	2	1	45	A	1	1
285	1	3	1	3	0	0	1	3	1	1	1	2	0	0	0	0	0	0	0	0	0	0	0	0	1	4	1	2	1	0	18	C2	5	3
286	0	0	0	0	1	2	2	7	1	1	1	2	0	0	1	3	0	0	1	2	1	1	0	0	1	4	1	2	1	0	24	C1	4	2
287	1	3	2	7	1	2	2	7	1	1	1	2	0	0	1	3	0	0	1	2	2	3	0	0	1	4	1	2	3	2	38	B1	2	1
288	0	0	0	0	2	4	1	3	1	1	1	2	1	2	0	0	0	0	0	0	3	3	1	2	2	0	2	0	3	2	19	C2	5	3
289	1	3	2	7	2	4	2	7	0	0	1	2	1	2	0	0	0	0	1	2	0	0	0	0	1	4	1	2	5	7	40	B1	2	1
290	1	3	0	0	1	2	1	3	0	0	1	2	1	2	0	0	0	0	1	2	0	0	0	0	1	4	2	0	3	2	20	C2	5	3
291	1	3	1	3	1	2	1	3	0	0	1	2	1	2	0	0	0	0	0	0	0	0	1	2	1	4	1	2	4	4	27	C1	4	2
292	0	0	1	3	1	2	1	3	0	0	1	2	1	2	1	3	0	0	1	2	0	0	0	0	1	4	1	2	3	2	25	C1	4	2
293	0	0	0	0	1	2	1	3	0	0	1	2	0	0	0	0	0	0	0	0	1	1	0	0	1	4	1	2	4	4	18	C2	5	3
294	2	5	1	3	1	2	2	7	1	1	1	2	2	4	0	0	0	0	1	2	1	1	0	0	2	0	1	2	3	2	31	B2	3	2
295	1	3	0	0	1	2	1	3	0	0	1	2	1	2	0	0	0	0	1	2	0	0	0	0	1	4	1	2	2	1	21	C2	5	3
296	2	5	0	0	0	0	1	3	0	0	1	2	1	2	2	6	1	3	0	0	1	1	0	0	1	4	2	0	4	4	30	B2	3	2
297	2	5	0	0	1	2	1	3	2	3	1	2	0	0	0	0	0	0	1	2	1	1	0	0	3	0	1	2	4	4	24	C1	4	2
298	1	3	0	0	1	2	1	3	0	0	1	2	0	0	1	3	0	0	0	0	0	0	0	0	1	4	1	2	4	4	23	C1	4	2
299	1	3	1	3	1	2	1	3	0	0	1	2	0	0	1	3	0	0	0	0	1	1	1	2	1	4	1	2	2	1	26	C1	4	2
300	0	0	1	3	1	2	1	3	0	0	1	2	0	0	0	0	0	0	0	0	1	1	0	0	1	4	1	2	5	7	24	C1	4	2
301	1	3	0	0	1	2	1	3	1	1	1	2	0	0	2	6	0	0	1	2	0	0	0	0	1	4	1	2	5	7	32	B2	3	2
302	1	3	0	0	1	2	1	3	0	0	1	2	0	0	3	8	0	0	1	2	0	0	0	0	1	4	1	2	1	0	26	C1	4	2
303	0	0	0	0	0	0	2	7	1	1	0	0	0	0	0	0	0	0	0	0	0	0	0	0	1	4	1	2	2	1	15	D	6	3
304	1	3	2	7	1	2	2	7	1	1	2	3	1	2	1	3	0	0	2	4	1	1	0	0	1	4	1	2	4	4	43	B1	2	1
305	1	3	1	3	0	0	2	7	1	1	1	2	0	0	0	0	0	0	0	0	0	0	0	0	1	4	1	2	3	2	24	C1	4	2
306	1	3	2	7	1	2	1	3	1	1	1	2	1	2	1	3	0	0	1	2	0	0	0	0	1	4	1	2	3	2	33	B2	3	2
307	0	0	1	3	0	0	1	3	0	0	1	2	0	0	0	0	0	0	0	0	1	1	0	0	1	4	1	2	1	0	15	D	6	3
308	0	0	0	0	0	0	1	3	1	1	1	2	0	0	0	0	0	0	1	2	0	0	0	0	1	4	1	2	1	0	14	D	6	3
309	2	5	0	0	2	4	1	3	0	0	1	2	0	0	3	8	0	0	0	0	0	0	0	0	1	4	2	0	1	0	26	C1	4	2

## Sheet: NEWS-Y
id	1_Walk time to convenience store	2_Walk time to supermarket	3_Walk time to tool shop	4_Walk time to fruit market	5_Walk time to laundry	6_Walk time to the clothing store	7_Walk time until to post office	8_Walk time to the library	9_Walk time to elementary school	10_Walk time to high school	11_Walk time until the bookstore	12_Walk time to fast food	13_Walk time to coffee shop	14_Walk time to bank	15_Walk time to restaurant	16_Walk time to video store	17_Walk time to pharmacy	18_Walk time to beauty shop	19_Wal time to office	20_Walk time to Bus Stop	21_Walk time to indoor recreation/pratice exercice	22_Walk time to beach, lake, river or brook	23_Walk time to cycling trail or walking trail	24_Walk time to soccer field or soccer courts	25_Walk time to polisports court	26_Walk time to private sports club	27_Walk time to place practice PA outside school	28_Walk time to pool	29_Walk time to walking/running track	30_Walk time to school with infrastructure for recreation open for public	31_Walk time to plaza	32_Walk time to park	33_Walk time to playground	34_Walk time to public spaces that wasn't parks (grass fields, dirt fields or sand)	Land use mix-diversity_TOTAL	Land use mix-diversity_classification	Land use mix-diversity_classification	35_how many independent residences?	36_how many share the same wall?	37_How many homes does more than 1 family live?	38_How many homes are made up of buildings/condominiums?	39_How many homes are made up of low buildings, until three floors?	40_How many homes are made up of medium buildings, 4-6 floors?	41_How many homes are made up of tall buildings, 7-12 floors?	42_How many homes are made up of very tall buildings, more than 13 floors?	Residential density_Average	Residential density_classification	Residential density_classification	43_the stores are close to the residence (15 minutes walk)
1	2	2	1	3	6	4	2	6	1	6	6	4	6	6	6	6	6	3	6	1	1	6	6	1	6	6	1	6	6	6	1	6	6	6	147	WORSE	2	5	1	2	1	1	1	1	1	1.625	SMALLER	2	2
2	1	1	1	1	6	2	1	6	4	4	6	3	6	6	6	6	6	1	6	1	1	5	2	2	2	2	2	6	6	6	1	6	6	1	122	WORSE	2	4	2	3	1	2	1	1	1	1.875	SMALLER	2	2
4	2	2	2	3	6	2	6	6	2	2	6	3	6	6	3	6	3	2	6	1	1	2	4	1	6	1	1	1	3	6	2	6	6	6	121	WORSE	2	3	1	2	2	2	1	1	1	1.625	SMALLER	2	4
5	2	4	4	2	6	1	6	6	3	1	6	1	6	6	2	6	5	4	6	1	2	1	6	2	6	3	3	2	3	6	2	6	6	6	132	WORSE	2	3	1	2	3	2	1	1	1	1.75	SMALLER	2	3
6	3	2	3	3	6	3	6	6	1	1	6	2	6	6	3	6	2	3	6	1	1	1	1	1	6	1	1	5	2	6	2	6	6	6	120	WORSE	2	1	1	1	2	1	1	1	1	1.125	SMALLER	2	4
7	1	3	3	3	6	3	3	6	2	2	6	3	6	6	3	6	3	2	6	2	2	3	3	2	6	2	2	2	3	6	2	6	6	6	126	WORSE	2	4	1	2	1	2	1	1	1	1.625	SMALLER	2	4
8	1	2	2	1	6	1	1	6	1	1	6	1	6	6	1	6	2	1	6	1	1	1	2	1	6	2	1	2	1	6	1	6	6	6	100	BETTER	1	2	1	2	1	1	1	1	1	1.25	SMALLER	2	3
9	1	2	2	1	6	1	1	6	1	1	6	1	6	6	1	6	2	2	6	1	1	1	1	1	6	1	1	1	1	6	1	6	6	6	98	BETTER	1	4	1	2	1	3	1	1	1	1.75	SMALLER	2	4
10	1	1	2	1	6	1	2	6	2	2	6	3	6	6	1	6	1	2	6	1	2	1	5	2	6	2	2	2	2	6	2	6	6	6	112	BETTER	1	4	3	2	4	4	1	1	1	2.5	SMALLER	2	4
11	2	2	3	1	6	1	1	6	1	1	6	1	6	6	1	6	2	2	6	1	2	1	2	2	6	2	2	1	1	6	1	6	6	6	105	BETTER	1	2	1	2	1	2	1	1	1	1.375	SMALLER	2	4
12	2	2	2	3	2	2	3	6	1	1	6	2	6	6	3	6	2	2	6	1	1	2	2	1	1	1	1	1	2	5	1	6	6	6	100	BETTER	1	4	2	2	1	1	1	1	1	1.625	SMALLER	2	4
13	1	4	1	2	6	1	3	6	2	2	6	1	6	6	2	6	1	1	6	1	2	2	2	2	6	2	2	2	2	6	2	6	6	6	112	BETTER	1	4	3	3	4	5	1	1	1	2.75	SMALLER	2	4
14	2	3	4	3	6	2	2	6	2	2	6	3	6	6	3	6	4	1	6	1	2	1	4	1	6	2	1	2	3	6	1	6	6	6	121	WORSE	2	3	2	4	1	1	1	1	1	1.75	SMALLER	2	2
15	3	3	2	3	6	3	6	2	2	2	6	3	6	6	3	6	3	3	6	2	2	6	5	2	6	2	2	3	4	6	2	6	6	6	134	WORSE	2	3	3	3	1	3	1	1	1	2	SMALLER	2	3
16	2	2	6	1	6	6	6	1	2	2	6	3	6	6	6	6	3	6	6	2	6	6	6	1	6	6	2	6	6	6	3	6	6	2	152	WORSE	2	2	3	4	1	1	1	1	1	1.75	SMALLER	2	3
17	2	3	2	3	6	6	6	6	4	5	6	6	6	6	5	4	3	4	6	4	2	5	3	3	3	6	4	5	4	3	4	3	6	4	148	WORSE	2	4	4	3	1	2	3	1	1	2.375	SMALLER	2	3
18	1	2	6	6	6	2	1	6	1	1	6	2	6	5	2	6	2	2	6	2	2	1	2	2	6	2	2	1	6	6	2	6	6	6	121	WORSE	2	2	4	2	2	2	2	2	2	2.25	SMALLER	2	1
20	2	3	6	6	6	6	6	6	2	6	6	3	6	6	4	6	3	4	6	2	3	3	4	5	6	6	2	3	6	6	4	3	6	4	156	WORSE	2	2	3	1	1	1	2	2	1	1.625	SMALLER	2	3
21	1	1	2	2	6	1	6	6	1	1	6	2	2	6	2	6	2	1	6	1	1	1	6	1	1	6	1	1	6	6	1	6	6	6	110	BETTER	1	2	2	4	1	2	1	1	1	1.75	SMALLER	2	4
22	2	3	4	4	6	6	4	6	2	2	6	4	6	6	4	6	4	2	6	3	2	6	2	2	3	6	6	2	6	2	3	6	6	6	144	WORSE	2	2	2	3	1	1	1	1	1	1.5	SMALLER	2	3
23	6	2	6	2	6	2	6	6	2	2	6	6	6	2	6	6	2	3	6	1	1	1	1	6	6	6	6	6	2	6	2	1	1	1	130	WORSE	2	5	1	2	1	1	1	1	1	1.625	SMALLER	2	1
27	6	6	2	6	6	6	6	6	6	6	6	6	6	6	6	6	6	6	6	1	6	6	6	6	6	6	6	1	6	6	6	6	6	1	185	WORSE	2	3	1	1	1	1	1	1	1	1.25	SMALLER	2	1
28	3	6	2	6	6	3	2	6	1	6	6	2	6	6	6	6	6	2	6	2	2	1	2	3	6	6	2	6	6	6	1	6	2	2	140	WORSE	2	4	2	4	2	2	1	1	1	2.125	SMALLER	2	4
31	1	6	2	1	6	6	6	6	1	4	6	1	1	6	6	6	1	1	6	1	6	1	6	2	6	4	2	6	6	1	2	6	6	1	129	WORSE	2	2	3	3	2	1	2	1	1	1.875	SMALLER	2	3
32	6	1	6	6	6	1	6	6	1	1	6	6	6	6	6	6	1	1	6	6	6	6	6	6	6	6	6	1	6	6	6	6	6	6	169	WORSE	2	2	3	1	2	4	3	1	1	2.125	SMALLER	2	1
33	5	6	6	3	6	6	3	3	4	6	6	6	6	6	1	6	4	3	6	1	2	1	6	3	6	6	6	6	6	6	6	6	4	4	161	WORSE	2	4	2	2	2	1	1	1	1	1.75	SMALLER	2	2
34	1	3	2	1	6	6	6	6	3	2	6	6	6	6	6	6	6	1	6	1	1	1	6	2	6	3	6	4	6	6	1	6	6	6	146	WORSE	2	5	3	3	2	3	3	2	1	2.75	SMALLER	2	4
35	1	2	6	2	6	3	6	6	3	3	6	2	6	6	3	6	3	2	6	2	3	6	6	6	3	3	6	6	6	6	2	6	2	6	147	WORSE	2	2	4	3	3	3	2	2	2	2.625	SMALLER	2	4
36	1	6	2	6	6	6	6	6	6	6	6	2	6	6	6	6	3	2	6	1	6	6	6	6	6	6	6	6	6	6	6	6	6	6	179	WORSE	2	4	2	3	2	2	1	1	1	2	SMALLER	2	3
37	6	6	3	6	6	6	6	6	4	4	6	6	6	6	6	6	3	2	6	1	6	6	6	6	6	6	6	6	6	6	6	6	6	6	185	WORSE	2	2	1	1	1	1	1	1	1	1.125	SMALLER	2	2
38	6	2	6	1	6	6	6	6	2	2	6	1	6	6	3	6	4	1	6	1	6	6	6	6	6	6	6	6	6	6	6	6	6	6	167	WORSE	2	2	1	1	1	1	1	1	1	1.125	SMALLER	2	3
39	3	6	4	6	6	6	6	6	4	4	6	6	6	6	6	6	4	4	6	2	6	2	6	6	6	6	6	6	6	6	6	6	6	6	183	WORSE	2	3	2	4	2	1	1	1	1	1.875	SMALLER	2	4
40	3	2	3	4	6	3	4	6	3	3	6	3	4	6	6	6	3	3	6	2	6	6	6	3	6	4	6	6	6	6	6	6	6	6	161	WORSE	2	3	3	5	2	2	1	1	1	2.25	SMALLER	2	3
41	3	2	4	2	6	6	5	6	3	3	6	3	6	6	2	6	3	2	6	1	2	4	6	3	6	6	3	6	6	6	2	6	6	6	149	WORSE	2	2	4	2	3	3	2	2	1	2.375	SMALLER	2	3
43	2	4	4	3	6	6	6	6	4	4	6	4	6	6	6	6	4	4	6	2	6	6	2	4	6	6	6	6	6	6	6	6	6	4	171	WORSE	2	4	3	2	2	3	2	2	1	2.375	SMALLER	2	3
44	1	1	1	1	6	1	6	6	1	1	6	1	6	6	1	6	1	1	6	1	1	1	6	2	2	2	2	2	2	6	1	6	6	6	105	BETTER	1	3	4	2	3	3	3	1	1	2.5	SMALLER	2	4
45	6	6	6	6	6	6	6	3	5	5	6	6	6	6	6	6	6	6	6	2	6	1	6	6	5	6	6	6	6	6	6	6	6	3	186	WORSE	2	4	2	3	1	1	1	1	1	1.75	SMALLER	2	1
48	6	6	6	6	6	6	6	6	6	6	4	6	6	6	6	6	6	6	6	2	6	3	2	6	6	6	6	6	6	6	6	6	6	3	188	WORSE	2	4	2	2	1	1	1	1	1	1.625	SMALLER	2	1
49	6	6	6	5	6	6	6	6	4	6	6	6	6	6	1	6	5	5	6	1	6	1	6	4	6	6	6	6	6	6	6	6	6	6	182	WORSE	2	5	1	1	1	1	1	1	1	1.5	SMALLER	2	1
50	1	3	6	1	6	5	6	6	1	5	6	1	6	6	6	6	2	1	6	1	6	6	6	6	6	6	6	6	6	6	2	6	6	6	161	WORSE	2	3	2	2	3	3	2	1	1	2.125	SMALLER	2	1
51	1	4	3	4	6	2	2	1	4	4	6	3	6	4	5	4	3	3	5	1	2	3	4	1	3	6	4	4	6	3	6	5	6	1	125	WORSE	2	3	2	1	2	2	1	1	1	1.625	SMALLER	2	2
52	1	1	2	2	6	1	6	6	2	2	6	6	6	6	1	6	1	1	6	1	1	2	6	2	3	3	3	3	6	6	1	6	1	6	118	BETTER	1	2	2	2	3	2	2	2	1	2	SMALLER	2	4
53	2	1	6	2	6	2	6	6	2	2	6	1	6	6	1	6	1	2	6	1	1	2	6	3	3	3	3	3	3	6	1	2	6	3	116	BETTER	1	3	5	3	4	4	4	2	2	3.375	BIGGER	1	4
54	4	5	6	5	6	6	6	6	5	5	6	6	6	6	6	6	6	5	6	6	5	6	4	6	6	6	6	6	6	6	6	6	6	4	192	WORSE	2	2	1	1	1	1	1	1	1	1.125	SMALLER	2	1
56	3	5	3	5	6	5	6	5	5	5	6	6	6	6	6	6	5	3	6	2	4	1	1	6	6	6	6	1	6	6	6	6	6	6	167	WORSE	2	4	3	2	2	4	1	1	1	2.25	SMALLER	2	2
57	1	2	5	6	6	2	1	6	2	2	6	2	6	1	3	6	1	4	6	1	1	4	6	2	6	1	1	4	4	2	1	6	6	6	119	BETTER	1	3	4	2	2	3	1	1	1	2.125	SMALLER	2	4
58	1	2	2	1	6	2	6	6	1	6	6	1	2	6	6	6	2	2	2	1	1	2	6	1	1	6	6	6	6	6	3	6	6	6	129	WORSE	2	3	4	2	2	2	1	1	1	2	SMALLER	2	3
60	2	3	3	3	6	5	6	6	3	3	6	3	6	6	6	6	3	3	6	2	6	5	5	5	5	5	5	5	5	6	4	6	6	6	161	WORSE	2	4	1	2	2	2	2	1	1	1.875	SMALLER	2	3
61	3	3	4	3	6	6	4	6	6	4	6	3	6	6	4	6	3	3	6	2	6	6	6	1	6	4	6	5	6	6	3	2	2	6	155	WORSE	2	2	4	2	2	3	3	1	1	2.25	SMALLER	2	3
62	2	4	3	2	6	6	3	6	3	6	6	4	4	6	4	6	4	3	3	1	5	6	1	3	5	5	6	5	6	6	2	6	3	2	143	WORSE	2	2	4	2	3	4	2	1	1	2.375	SMALLER	2	2
63	3	6	6	6	6	6	6	6	5	5	6	6	6	6	6	6	6	6	6	1	6	2	6	6	6	6	6	6	6	6	6	6	6	3	187	WORSE	2	3	1	2	1	1	1	1	1	1.375	SMALLER	2	2
64	1	6	6	6	6	6	6	2	6	2	3	6	6	6	6	6	6	6	6	1	6	1	6	2	6	6	6	6	6	6	6	6	6	6	174	WORSE	2	1	1	1	1	1	1	1	1	1	SMALLER	2	1
65	1	3	2	3	6	5	5	6	1	4	6	1	3	5	5	6	1	1	2	1	1	6	1	2	6	4	3	6	6	6	1	6	6	6	127	WORSE	2	3	1	2	2	3	1	1	1	1.75	SMALLER	2	4
66	2	1	3	2	6	2	4	6	1	1	6	2	6	6	6	6	1	2	6	1	2	2	6	1	6	1	2	1	6	6	2	1	6	1	113	BETTER	1	4	1	2	2	2	2	1	1	1.875	SMALLER	2	4
67	6	1	6	6	6	6	6	6	6	3	6	6	6	6	6	6	6	5	5	1	4	6	6	6	4	6	4	6	6	6	6	6	6	6	183	WORSE	2	4	2	3	1	2	1	1	1	1.875	SMALLER	2	3
69	1	1	2	1	6	1	3	6	2	2	6	6	6	4	2	6	1	2	6	1	6	6	5	6	2	6	6	4	6	6	4	6	6	5	139	WORSE	2	1	4	1	3	2	3	2	1	2.125	SMALLER	2	4
70	2	2	6	2	6	2	5	6	1	1	6	1	1	6	2	6	1	1	6	1	6	2	6	2	6	3	6	6	6	6	1	6	6	6	132	WORSE	2	1	3	3	3	4	2	1	1	2.25	SMALLER	2	4
71	1	4	4	2	5	4	5	6	6	4	6	6	6	6	5	6	5	4	6	3	6	6	4	6	1	6	1	6	6	6	2	6	6	6	162	WORSE	2	3	3	4	1	2	1	1	1	2	SMALLER	2	2
72	1	3	1	1	5	2	3	5	1	1	3	1	3	3	1	3	1	1	2	1	2	1	6	2	6	2	2	2	5	6	1	6	6	4	93	BETTER	1	3	4	4	3	3	2	1	1	2.625	SMALLER	2	3
76	1	1	2	3	6	4	3	4	3	3	6	1	3	4	2	6	3	2	2	1	6	3	6	4	4	3	4	4	5	6	3	6	4	3	121	WORSE	2	3	3	4	3	3	2	2	1	2.625	SMALLER	2	4
78	1	1	2	1	6	4	5	5	3	3	6	2	6	5	5	3	3	1	6	1	6	6	2	2	6	5	5	5	6	6	5	6	6	2	137	WORSE	2	3	3	4	3	2	2	2	1	2.5	SMALLER	2	3
79	2	4	6	3	6	5	6	6	3	3	6	3	6	4	4	3	2	2	6	1	2	6	6	2	5	6	6	5	6	5	3	6	3	3	145	WORSE	2	3	3	4	2	3	2	2	1	2.5	SMALLER	2	3
80	2	4	2	3	6	3	3	5	2	3	2	4	2	3	4	2	3	1	4	1	3	5	2	3	4	3	3	2	3	1	3	5	3	6	105	BETTER	1	2	1	2	1	1	1	1	1	1.25	SMALLER	2	3
82	5	2	3	2	6	5	5	5	5	5	6	5	6	5	4	4	3	3	6	1	5	6	5	4	6	3	4	5	6	6	1	6	6	2	151	WORSE	2	3	4	3	3	3	2	1	1	2.5	SMALLER	2	3
84	2	2	2	2	6	4	6	6	3	3	6	6	6	4	4	4	3	3	6	1	3	6	6	3	3	6	4	5	6	6	4	6	6	4	147	WORSE	2	3	2	3	3	1	1	1	1	1.875	SMALLER	2	3
85	2	3	1	2	6	4	6	6	1	1	6	3	4	6	4	6	2	5	6	2	6	6	6	1	6	6	5	6	6	6	1	6	6	6	149	WORSE	2	4	3	2	3	2	1	1	1	2.125	SMALLER	2	3
86	1	3	2	6	6	6	6	6	3	3	6	1	6	6	6	6	6	3	6	1	6	6	6	2	6	4	2	3	6	6	3	6	3	6	154	WORSE	2	4	3	1	3	3	2	2	1	2.375	SMALLER	2	3
87	2	1	2	1	6	4	2	2	6	6	6	2	6	4	3	6	3	3	2	1	6	6	5	4	4	6	6	3	6	6	2	4	6	3	135	WORSE	2	2	4	3	2	4	4	2	3	3	BIGGER	1	2
89	1	3	3	6	4	2	5	6	3	3	5	1	6	5	6	6	3	3	6	1	3	6	3	3	3	6	6	3	6	6	3	6	3	6	141	WORSE	2	4	3	1	3	3	2	1	1	2.25	SMALLER	2	3
90	2	3	3	2	6	3	3	5	2	2	4	3	3	3	3	3	2	2	3	1	2	2	5	2	2	6	2	2	6	6	1	2	2	1	99	BETTER	1	5	1	1	4	3	4	2	1	2.625	SMALLER	2	4
91	2	3	6	4	1	3	3	6	3	3	4	1	6	4	5	2	3	3	6	1	6	6	6	4	4	2	1	3	6	6	1	6	6	1	127	WORSE	2	4	5	2	2	3	2	1	1	2.5	SMALLER	2	3
92	2	3	3	4	3	4	5	5	3	3	5	4	4	5	5	5	3	3	5	2	5	5	5	3	6	5	5	5	5	5	2	5	5	4	141	WORSE	2	4	4	3	2	2	2	1	1	2.375	SMALLER	2	3
93	1	2	1	1	4	3	4	4	2	2	6	2	3	2	2	2	1	2	2	1	2	4	5	1	5	3	3	4	2	2	1	3	4	3	89	BETTER	1	4	3	2	2	2	2	1	1	2.125	SMALLER	2	3
95	1	1	2	1	6	2	4	6	4	6	6	3	6	6	6	6	3	1	6	1	6	6	6	6	6	6	4	4	6	6	1	6	6	1	147	WORSE	2	2	2	3	1	3	1	1	1	1.75	SMALLER	2	3
98	2	2	6	6	6	6	6	6	2	2	6	2	2	6	6	1	2	6	6	2	1	6	2	3	6	1	1	6	2	6	2	6	6	6	137	WORSE	2	5	1	1	3	2	2	2	1	2.125	SMALLER	2	1
99	4	4	5	1	6	6	5	5	2	2	6	5	3	4	4	3	2	2	6	1	6	2	6	2	6	6	4	5	5	6	2	6	5	4	141	WORSE	2	3	5	2	2	1	2	1	1	2.125	SMALLER	2	4
101	2	2	1	2	6	1	4	6	1	1	6	2	6	6	2	6	1	2	2	1	6	6	6	6	6	6	6	1	6	6	1	6	6	6	134	WORSE	2	3	1	3	2	4	1	1	1	2	SMALLER	2	3
102	1	1	6	1	6	6	6	6	3	3	6	6	6	6	6	6	4	4	6	6	6	6	6	6	1	6	6	6	6	6	3	6	6	6	171	WORSE	2	3	2	1	1	1	1	1	1	1.375	SMALLER	2	4
103	6	1	2	1	6	4	3	6	3	3	6	2	6	4	2	6	1	1	6	1	6	6	6	1	6	4	5	6	6	6	2	6	6	6	142	WORSE	2	3	1	1	1	5	1	1	1	1.75	SMALLER	2	3
104	2	2	2	2	4	2	1	4	1	3	6	2	4	3	3	6	3	2	5	1	5	6	4	4	4	5	4	6	5	6	2	6	6	2	123	WORSE	2	5	2	1	1	1	1	1	1	1.625	SMALLER	2	4
105	1	1	2	2	6	3	6	6	2	2	6	2	6	6	2	6	2	1	6	1	6	6	6	6	6	6	6	6	6	6	2	6	6	6	149	WORSE	2	5	1	4	2	2	1	1	1	2.125	SMALLER	2	1
106	2	2	3	4	6	4	6	6	4	6	6	4	6	6	4	6	5	3	6	4	4	5	6	2	6	6	4	3	6	5	4	6	4	6	160	WORSE	2	4	2	3	3	3	1	1	1	2.25	SMALLER	2	4
107	1	3	1	1	4	3	5	5	4	4	3	4	3	3	4	2	3	2	5	1	4	5	5	2	5	5	5	2	5	6	2	2	1	1	111	BETTER	1	4	4	3	4	2	2	4	1	3	BIGGER	1	3
108	2	5	5	6	6	4	5	6	1	3	6	6	5	5	5	5	5	1	6	6	5	6	6	5	6	6	6	6	5	5	4	6	6	6	171	WORSE	2	4	4	1	2	1	1	1	1	1.875	SMALLER	2	1
109	5	3	5	2	1	1	6	6	6	6	6	5	2	5	6	6	4	5	6	1	2	2	1	2	4	6	3	2	6	6	4	6	6	3	140	WORSE	2	2	1	2	1	1	1	1	1	1.25	SMALLER	2	3
110	1	1	2	1	6	1	6	6	3	6	2	2	6	6	6	6	2	1	6	1	6	6	6	6	6	6	6	6	6	6	1	6	6	3	147	WORSE	2	1	4	2	1	2	1	1	1	1.625	SMALLER	2	3
111	2	2	2	4	1	2	3	4	2	2	3	3	2	3	3	3	2	2	3	1	2	6	6	6	6	2	6	6	6	2	2	6	6	2	113	BETTER	1	5	1	1	2	2	1	1	1	1.75	SMALLER	2	3
112	6	2	1	2	6	6	6	6	6	3	5	6	6	5	4	6	5	5	6	2	6	6	6	3	6	6	6	6	6	6	5	6	6	6	174	WORSE	2	3	3	3	1	1	1	1	1	1.75	SMALLER	2	2
113	2	6	3	4	6	6	6	6	2	2	6	1	6	6	5	6	5	4	6	1	6	6	6	4	3	5	1	5	6	5	2	2	2	6	148	WORSE	2	2	1	2	3	4	4	4	2	2.75	SMALLER	2	4
115	4	1	1	1	6	3	4	6	2	2	6	4	6	3	3	6	1	1	6	1	6	6	6	2	6	6	3	2	6	6	1	6	6	2	131	WORSE	2	3	3	3	2	1	1	1	1	1.875	SMALLER	2	2
116	2	3	3	1	5	3	2	1	3	2	6	6	6	6	3	5	3	6	2	1	6	6	5	3	2	6	1	6	6	6	1	3	2	6	128	WORSE	2	3	2	1	3	2	2	1	1	1.875	SMALLER	2	1
117	1	3	6	1	6	3	3	5	3	4	6	3	4	4	4	6	3	3	6	1	2	5	6	4	5	2	6	5	5	5	2	6	6	1	135	WORSE	2	4	1	4	4	4	3	1	1	2.75	SMALLER	2	4
118	1	2	2	2	6	3	6	5	4	4	5	3	5	5	3	6	4	2	6	3	5	2	6	4	5	5	5	5	5	6	5	6	6	5	147	WORSE	2	4	3	4	4	2	4	2	1	3	BIGGER	1	3
119	1	2	2	2	4	3	4	5	4	5	3	4	4	4	4	4	1	1	1	1	5	5	4	5	5	5	4	4	4	4	4	2	1	1	112	BETTER	1	4	4	2	4	2	2	4	3	3.125	BIGGER	1	4
121	2	2	2	1	1	1	3	3	1	1	2	1	1	2	1	6	1	1	1	1	2	1	1	3	3	6	3	4	2	6	1	6	6	2	80	BETTER	1	5	1	1	3	4	1	2	1	2.25	SMALLER	2	4
122	3	3	3	3	2	3	3	3	3	3	2	2	2	3	2	6	2	6	6	3	6	2	6	2	6	6	3	6	3	6	3	6	6	2	126	WORSE	2	1	5	2	4	2	3	4	1	2.75	SMALLER	2	4
124	2	2	6	1	1	1	2	3	3	3	3	1	1	3	1	2	2	3	6	1	6	6	1	4	4	6	6	6	1	6	2	2	6	2	105	BETTER	1	2	1	1	4	2	4	3	1	2.25	SMALLER	2	4
125	1	4	3	2	6	2	6	5	3	3	4	4	4	5	4	6	3	1	6	1	5	6	5	5	5	5	5	5	5	4	3	6	6	6	144	WORSE	2	4	4	2	1	2	1	1	1	2	SMALLER	2	3
126	1	1	2	1	6	1	1	3	5	5	4	1	1	1	2	1	1	1	1	1	3	4	3	3	5	1	1	1	3	3	1	1	1	1	71	BETTER	1	4	3	3	3	4	2	1	1	2.625	SMALLER	2	4
129	1	1	1	1	2	1	1	3	6	3	1	1	1	2	1	6	1	1	6	1	2	2	2	3	3	6	3	3	6	6	2	6	6	2	93	BETTER	1	2	3	3	4	5	5	4	4	3.75	BIGGER	1	4
130	1	2	2	1	1	1	3	3	2	2	2	1	1	2	1	3	1	2	6	2	3	3	1	6	4	6	3	3	2	6	2	6	6	4	94	BETTER	1	3	3	1	4	2	3	4	1	2.625	SMALLER	2	4
131	1	1	2	1	3	1	2	4	2	2	2	2	3	3	1	3	1	1	2	1	1	1	1	1	1	1	1	5	5	4	3	6	2	3	73	BETTER	1	3	2	2	2	3	2	1	1	2	SMALLER	2	4
132	1	1	2	1	1	1	3	3	3	3	1	1	1	2	1	3	1	1	2	1	3	2	1	3	3	4	4	4	4	3	2	6	2	2	76	BETTER	1	2	4	2	4	1	2	4	2	2.625	SMALLER	2	4
133	2	2	2	2	1	1	6	3	6	3	3	2	2	3	1	6	1	1	6	1	6	1	1	2	3	3	1	1	3	2	2	1	3	6	89	BETTER	1	3	4	3	2	2	3	4	1	2.75	SMALLER	2	4
134	3	4	1	2	6	4	6	4	4	4	6	4	4	4	4	6	1	4	6	1	6	4	2	5	5	6	4	6	6	6	4	4	6	6	148	WORSE	2	3	3	3	4	1	4	2	1	2.625	SMALLER	2	2
135	1	1	1	2	2	2	3	4	1	1	2	1	1	2	1	3	1	1	1	1	1	3	3	4	4	5	4	4	3	4	2	3	3	3	78	BETTER	1	2	4	4	4	3	3	4	2	3.25	BIGGER	1	4
136	3	4	5	3	2	2	6	4	4	4	6	2	2	4	1	6	1	3	2	1	4	1	1	3	3	4	3	3	1	4	5	6	6	1	110	BETTER	1	1	2	5	5	2	4	3	1	2.875	SMALLER	2	4
137	2	2	2	1	1	1	2	3	2	2	3	2	1	1	1	1	1	1	1	1	2	2	2	2	2	2	2	2	2	2	2	2	2	2	59	BETTER	1	3	4	2	4	3	4	2	4	3.25	BIGGER	1	4
138	1	1	3	1	1	2	3	4	2	3	2	1	1	3	1	6	1	1	1	2	1	6	2	3	3	4	3	4	2	6	2	6	6	2	90	BETTER	1	4	4	2	3	2	3	4	3	3.125	BIGGER	1	3
139	3	3	4	3	6	4	3	5	6	5	4	3	3	3	3	6	3	3	6	6	5	4	4	5	5	3	5	5	4	6	3	6	6	4	147	WORSE	2	4	5	2	3	2	3	1	1	2.625	SMALLER	2	3
140	1	2	2	2	2	1	2	2	2	2	2	1	1	2	1	2	1	1	1	1	2	2	2	2	2	3	2	1	1	2	2	2	2	1	57	BETTER	1	4	2	2	5	2	3	4	3	3.125	BIGGER	1	4
141	2	1	3	2	3	2	3	3	3	3	2	2	2	3	1	3	1	2	6	2	6	6	2	3	3	3	3	3	3	3	3	3	3	3	96	BETTER	1	3	4	2	4	2	4	3	1	2.875	SMALLER	2	4
142	2	2	3	1	1	1	1	2	2	2	1	1	1	3	1	6	1	1	6	2	2	2	2	4	4	6	6	3	2	6	2	6	6	2	93	BETTER	1	2	4	2	4	2	3	4	2	2.875	SMALLER	2	4
143	1	1	1	1	2	1	1	4	3	4	2	1	1	2	1	2	6	1	1	1	2	2	2	2	4	4	6	1	3	2	6	1	6	1	79	BETTER	1	2	2	2	4	2	3	3	2	2.5	SMALLER	2	4
145	2	3	4	2	5	5	5	5	4	4	5	3	4	5	3	6	4	3	5	2	6	6	6	6	5	6	6	5	4	6	4	6	6	4	155	WORSE	2	4	4	3	3	3	2	1	1	2.625	SMALLER	2	3
146	1	1	2	1	2	1	4	3	3	2	3	1	1	2	1	6	1	1	1	2	3	1	1	2	4	4	3	2	1	4	1	3	3	1	72	BETTER	1	3	4	4	4	4	3	2	4	3.5	BIGGER	1	3
147	1	3	2	3	4	4	4	3	4	3	3	4	4	4	3	4	2	3	1	1	4	6	6	3	3	3	6	3	4	4	2	6	6	6	122	WORSE	2	5	1	1	1	1	1	1	1	1.5	SMALLER	2	2
148	2	1	1	2	3	2	6	4	2	3	1	3	2	3	3	1	1	1	6	1	3	3	3	4	5	5	5	4	3	5	2	6	2	3	101	BETTER	1	1	1	1	5	2	2	4	2	2.25	SMALLER	2	4
149	2	2	3	3	3	2	2	4	4	2	2	2	3	2	2	3	2	4	2	3	2	3	3	3	2	3	2	3	2	4	3	2	2	2	88	BETTER	1	2	4	2	4	3	3	3	2	2.875	SMALLER	2	4
150	2	2	3	3	1	4	4	3	2	2	3	1	1	4	2	3	1	1	4	1	4	3	2	3	3	6	3	1	3	6	3	1	6	3	94	BETTER	1	4	4	3	4	1	2	4	2	3	BIGGER	1	4
152	1	2	6	2	2	2	6	3	3	3	3	3	3	4	1	6	1	2	6	1	1	1	1	3	3	4	3	3	1	2	3	6	6	1	98	BETTER	1	3	3	4	4	2	3	4	3	3.25	BIGGER	1	3
153	2	3	3	4	2	4	5	4	4	4	4	4	3	4	3	4	2	3	3	2	4	3	5	3	4	5	2	4	4	6	4	2	6	2	121	WORSE	2	4	2	2	3	2	4	2	2	2.625	SMALLER	2	2
154	2	2	3	2	1	1	2	3	2	3	1	1	1	1	1	1	2	1	1	1	3	1	2	3	3	4	2	1	2	6	2	2	6	1	70	BETTER	1	4	4	1	5	1	3	3	2	2.875	SMALLER	2	4
155	2	6	6	6	6	6	6	6	4	6	6	2	6	6	6	6	4	6	3	2	6	6	6	3	6	6	3	6	6	1	6	6	6	2	170	WORSE	2	2	4	2	5	3	5	1	1	2.875	SMALLER	2	3
157	1	1	6	1	6	6	1	6	5	5	5	1	6	4	6	6	6	6	6	1	6	1	6	1	6	6	2	6	6	1	3	1	1	2	133	WORSE	2	4	5	1	3	2	1	1	1	2.25	SMALLER	2	2
158	1	2	1	1	6	1	3	6	4	4	6	1	6	4	1	6	2	1	6	1	6	1	6	3	3	4	4	4	6	6	6	6	6	6	130	WORSE	2	2	4	4	3	4	3	2	2	3	BIGGER	1	2
160	1	3	2	2	4	4	5	5	2	4	6	5	3	4	3	6	2	2	6	1	6	6	6	5	5	6	5	5	5	2	4	4	4	5	138	WORSE	2	3	2	3	2	2	1	1	1	1.875	SMALLER	2	3
161	2	6	1	6	6	2	6	6	6	6	6	6	6	6	6	6	6	2	6	1	6	6	6	6	6	6	6	6	6	6	6	6	6	6	182	WORSE	2	4	2	3	3	3	2	1	1	2.375	SMALLER	2	4
162	1	3	1	1	6	3	6	6	6	6	6	1	6	6	6	6	6	1	6	2	6	6	6	6	6	6	6	6	6	6	6	6	6	6	169	WORSE	2	5	2	1	4	3	3	2	2	2.75	SMALLER	2	4
164	3	5	4	4	6	6	6	6	3	6	6	4	6	6	3	6	6	3	6	1	6	6	6	6	6	6	6	6	6	2	2	6	6	6	172	WORSE	2	3	3	3	4	4	2	1	1	2.625	SMALLER	2	4
165	2	2	6	2	6	2	2	6	6	6	6	6	3	6	6	6	6	3	3	6	6	6	6	6	6	6	6	6	6	6	6	6	6	6	175	WORSE	2	1	2	1	2	3	2	4	4	2.375	SMALLER	2	4
168	1	4	6	6	6	6	6	6	2	6	6	6	6	6	6	6	6	1	6	3	6	6	5	4	4	6	6	6	6	6	6	4	3	2	171	WORSE	2	4	1	3	1	1	1	1	1	1.625	SMALLER	2	4
170	6	1	1	1	6	6	6	6	1	1	6	1	6	6	6	6	1	1	6	1	6	6	6	1	6	1	6	6	6	6	6	6	6	6	149	WORSE	2	5	5	1	1	1	1	1	1	2	SMALLER	2	1
171	6	4	6	5	6	5	6	6	6	5	6	5	6	6	5	6	6	5	6	2	4	2	6	5	5	6	2	6	6	6	4	6	6	3	175	WORSE	2	4	3	2	1	1	1	1	1	1.75	SMALLER	2	2
172	6	6	6	6	6	6	6	6	6	6	6	6	6	6	6	6	6	6	6	6	6	6	6	6	6	6	6	6	6	6	6	6	6	6	204	WORSE	2	5	1	2	1	1	1	1	1	1.625	SMALLER	2	1
173	1	2	3	1	2	2	2	6	1	2	3	1	2	1	1	6	1	1	1	1	1	6	1	1	2	1	1	2	6	2	6	1	1	1	72	BETTER	1	4	2	3	4	3	4	3	1	3	BIGGER	1	4
174	6	6	6	6	6	6	6	6	6	6	3	6	6	6	6	6	6	6	3	1	6	6	6	6	6	6	6	6	6	6	6	6	6	6	193	WORSE	2	3	2	2	1	3	1	1	1	1.75	SMALLER	2	1
175	1	6	6	6	6	6	6	6	6	6	6	6	6	6	6	6	6	6	6	1	6	3	6	1	6	6	2	2	6	6	6	1	6	1	168	WORSE	2	4	2	2	1	1	1	1	1	1.625	SMALLER	2	1
177	2	4	1	6	6	5	6	6	4	5	6	6	6	5	3	6	5	4	6	1	2	1	6	4	6	6	6	6	6	6	4	6	6	6	164	WORSE	2	3	4	2	4	2	3	2	1	2.625	SMALLER	2	2
178	1	1	1	1	2	1	6	6	6	6	6	1	6	6	1	6	1	1	6	1	1	1	6	1	6	1	6	1	6	6	1	6	6	3	117	BETTER	1	4	1	2	3	3	4	2	1	2.5	SMALLER	2	4
179	2	3	5	1	6	1	6	6	6	6	6	6	6	6	2	6	3	2	6	2	6	6	6	3	6	4	6	6	5	6	6	6	6	6	165	WORSE	2	5	4	2	4	4	4	3	3	3.625	BIGGER	1	3
180	1	2	1	2	6	2	6	6	2	3	6	3	6	5	5	5	2	2	2	1	5	6	5	5	5	4	4	5	4	5	5	5	5	6	137	WORSE	2	2	4	2	2	3	2	2	2	2.375	SMALLER	2	4
181	3	4	4	6	6	3	6	6	3	3	6	6	6	6	4	4	4	3	6	2	6	1	6	6	6	3	6	6	6	6	5	6	6	6	166	WORSE	2	4	3	1	2	2	1	1	1	1.875	SMALLER	2	4
182	1	1	2	2	6	6	6	6	2	6	6	2	6	6	6	2	1	1	6	1	6	6	1	6	6	6	6	6	6	2	6	6	6	6	150	WORSE	2	4	3	3	2	4	3	1	1	2.625	SMALLER	2	3
184	1	1	1	6	6	6	6	6	2	6	6	6	6	6	6	6	3	6	6	2	6	1	6	6	6	6	6	6	6	6	6	6	6	6	173	WORSE	2	2	3	3	1	1	1	1	1	1.625	SMALLER	2	4
185	1	3	6	1	6	3	5	6	6	4	6	3	6	3	3	6	3	2	6	2	6	5	6	6	5	6	5	6	6	6	2	6	3	6	155	WORSE	2	4	4	3	3	3	1	1	1	2.5	SMALLER	2	4
186	6	3	2	6	6	6	6	6	2	6	6	2	6	6	2	6	6	3	6	1	6	2	6	2	1	6	1	6	6	2	6	6	6	2	151	WORSE	2	4	4	2	2	2	1	1	1	2.125	SMALLER	2	4
187	1	3	3	3	6	4	3	4	2	3	6	4	3	3	3	6	2	1	6	1	3	3	4	4	6	3	6	6	6	6	3	6	6	6	135	WORSE	2	4	3	3	1	2	1	1	1	2	SMALLER	2	2
188	2	2	3	2	1	3	6	6	6	6	6	4	6	6	6	6	6	6	6	3	6	6	6	6	6	6	6	6	6	6	6	6	6	6	176	WORSE	2	3	4	2	4	4	2	1	1	2.625	SMALLER	2	2
189	5	5	5	5	5	5	5	5	5	5	5	5	5	5	5	5	5	5	5	2	5	2	2	2	4	3	3	2	5	5	5	5	5	2	147	WORSE	2	4	5	1	2	1	1	1	1	2	SMALLER	2	4
190	2	1	2	1	6	2	3	6	4	3	6	3	3	2	2	2	2	1	6	1	3	4	4	3	4	3	3	3	4	4	2	2	2	4	103	BETTER	1	3	2	1	4	2	3	4	2	2.625	SMALLER	2	3
191	1	6	6	2	6	6	6	6	1	1	6	6	6	2	2	6	2	6	6	2	3	6	1	6	3	6	6	6	6	6	3	6	6	6	155	WORSE	2	4	2	3	1	2	1	1	1	1.875	SMALLER	2	4
192	1	2	2	1	6	3	4	6	3	5	6	3	3	3	4	6	3	2	6	1	6	6	6	6	6	6	5	4	6	6	2	2	2	2	135	WORSE	2	4	2	2	3	3	3	1	1	2.375	SMALLER	2	4
193	1	2	1	1	4	4	1	5	5	5	5	1	5	5	1	5	1	1	5	1	5	5	5	5	5	1	3	2	5	4	4	6	6	5	120	WORSE	2	4	3	3	4	3	4	3	2	3.25	BIGGER	1	3
194	2	3	3	2	6	3	2	6	1	1	3	3	2	3	4	6	2	3	2	1	2	5	3	1	3	3	2	3	3	6	1	2	2	3	97	BETTER	1	2	4	4	2	5	3	1	1	2.75	SMALLER	2	3
195	1	2	2	2	6	5	5	6	4	5	6	4	6	5	3	3	5	4	6	1	2	6	6	4	6	6	5	6	6	2	2	6	3	2	143	WORSE	2	3	4	3	1	1	1	1	1	1.875	SMALLER	2	3
196	1	2	3	4	6	4	3	6	3	3	3	4	5	4	4	4	3	3	6	1	6	5	1	6	4	5	5	5	5	6	4	6	6	2	138	WORSE	2	2	4	2	3	3	2	1	1	2.25	SMALLER	2	3
197	2	2	2	3	6	2	6	6	6	6	6	2	6	6	6	6	6	1	6	1	6	6	6	6	6	6	6	6	6	6	6	6	6	1	166	WORSE	2	3	3	1	1	1	1	1	1	1.5	SMALLER	2	3
198	1	3	2	1	6	2	6	6	2	2	6	2	6	6	1	6	1	1	6	1	6	6	6	2	6	6	2	6	6	6	6	6	6	6	143	WORSE	2	3	3	2	3	2	4	3	2	2.75	SMALLER	2	4
199	2	6	6	6	6	6	6	6	6	2	6	6	6	6	6	6	6	5	6	2	3	6	6	6	6	5	4	6	6	5	5	6	6	5	182	WORSE	2	3	4	2	1	3	1	1	1	2	SMALLER	2	3
200	1	1	2	1	4	2	3	6	3	2	4	3	2	3	2	6	2	1	2	1	5	6	6	6	6	3	6	6	4	6	2	6	4	3	120	WORSE	2	3	2	4	2	2	2	1	1	2.125	SMALLER	2	3
201	6	6	6	6	6	6	6	6	6	6	6	6	6	6	6	6	6	6	6	1	6	3	6	1	6	6	1	5	6	6	6	6	6	6	185	WORSE	2	3	2	2	1	1	1	1	1	1.5	SMALLER	2	2
202	1	2	2	1	3	3	2	3	4	3	4	3	3	3	3	3	2	1	2	1	3	6	4	3	3	3	3	3	4	2	2	2	2	3	92	BETTER	1	3	3	3	3	3	2	1	1	2.375	SMALLER	2	3
204	1	4	3	6	6	2	6	6	1	6	6	1	1	6	6	6	1	1	6	1	6	2	6	6	6	6	6	6	6	6	2	6	2	1	143	WORSE	2	2	4	2	3	4	2	1	1	2.375	SMALLER	2	3
207	1	3	4	3	6	3	3	6	3	3	6	4	6	3	3	6	2	3	6	1	6	1	6	4	2	2	6	5	6	3	3	6	6	6	137	WORSE	2	3	2	2	1	1	1	1	1	1.5	SMALLER	2	1
209	2	4	6	3	6	4	3	6	6	1	6	6	3	4	5	6	3	5	6	2	6	6	6	6	1	6	1	6	6	6	4	6	6	2	155	WORSE	2	4	2	3	2	3	2	2	1	2.375	SMALLER	2	2
211	3	6	6	6	6	6	6	6	6	6	6	6	6	6	3	6	6	3	6	3	6	6	3	6	6	3	6	3	2	6	6	6	6	3	176	WORSE	2	3	1	3	2	1	1	1	1	1.625	SMALLER	2	2
212	4	4	3	2	5	3	3	5	3	3	5	4	4	4	3	4	3	4	3	3	2	6	6	1	2	1	1	1	2	2	3	6	6	2	113	BETTER	1	2	4	2	1	2	2	2	2	2.125	SMALLER	2	1
213	2	6	6	1	6	6	6	6	1	1	6	3	6	6	6	6	6	6	6	2	6	6	6	2	2	6	6	1	6	1	2	6	6	1	151	WORSE	2	4	5	2	3	2	3	1	1	2.625	SMALLER	2	2
214	2	3	1	6	6	2	6	6	6	6	6	2	6	6	6	6	6	1	6	1	6	6	6	6	6	6	6	6	6	6	6	6	6	6	174	WORSE	2	4	3	3	4	3	2	1	1	2.625	SMALLER	2	4
215	1	3	6	3	6	6	6	6	6	6	6	6	6	6	6	6	6	6	6	6	6	6	6	6	6	6	6	4	6	6	6	6	6	6	191	WORSE	2	4	2	1	2	2	2	2	1	2	SMALLER	2	3
216	2	2	6	6	6	6	6	6	6	6	6	6	6	6	2	6	3	3	6	2	6	6	1	6	6	6	6	6	6	6	6	6	6	1	172	WORSE	2	3	4	2	3	3	2	2	1	2.5	SMALLER	2	2
217	2	2	2	2	6	2	6	6	6	6	6	2	6	6	6	6	6	2	6	1	6	6	6	6	6	6	6	6	6	6	6	6	6	3	168	WORSE	2	4	2	2	2	2	1	1	1	1.875	SMALLER	2	4
218	1	3	1	1	6	1	6	6	2	6	6	3	2	3	2	2	1	1	1	6	1	6	6	6	6	2	6	6	6	6	6	6	6	6	135	WORSE	2	4	3	4	3	3	2	1	1	2.625	SMALLER	2	4
219	6	1	3	2	3	6	6	5	6	2	5	6	1	6	5	5	1	1	5	1	6	6	6	2	6	6	6	6	5	6	2	5	5	6	149	WORSE	2	3	2	2	2	4	3	1	1	2.25	SMALLER	2	3
220	2	3	2	6	4	6	6	6	5	5	6	3	6	6	4	6	4	4	5	2	6	6	6	6	6	5	6	6	6	6	6	6	6	6	174	WORSE	2	4	1	2	5	1	4	3	1	2.625	SMALLER	2	3
222	1	2	3	1	6	2	6	6	1	5	6	2	6	5	6	6	2	1	6	2	1	1	1	6	6	6	3	6	4	6	6	2	2	6	131	WORSE	2	4	2	3	1	2	1	1	1	1.875	SMALLER	2	2
223	1	3	6	6	1	6	6	6	3	6	6	6	6	6	1	6	6	3	6	3	6	2	6	6	6	6	6	6	6	2	6	6	6	2	165	WORSE	2	3	3	4	4	4	2	3	1	3	BIGGER	1	3
224	2	3	3	3	6	2	6	6	6	6	6	4	3	6	3	2	4	2	1	1	6	6	6	6	6	6	6	6	6	6	6	6	6	6	159	WORSE	2	2	1	2	3	3	3	2	1	2.125	SMALLER	2	4
225	1	2	2	6	6	1	6	6	1	6	6	2	6	6	6	6	6	2	6	1	6	6	6	6	6	6	6	6	6	6	6	6	6	6	168	WORSE	2	3	4	2	2	2	1	1	1	2	SMALLER	2	4
226	2	2	3	2	6	3	6	6	2	4	6	6	6	6	6	6	3	3	6	2	6	3	6	6	6	6	6	5	6	6	4	6	6	2	160	WORSE	2	4	2	2	3	4	2	3	1	2.625	SMALLER	2	4
227	2	2	6	2	6	2	3	6	6	6	6	3	3	2	2	6	2	1	6	3	2	6	4	5	4	4	4	6	4	3	1	6	1	1	126	WORSE	2	4	4	3	3	4	2	2	1	2.875	SMALLER	2	4
230	1	5	5	1	5	5	5	5	5	5	5	5	5	5	5	5	5	3	5	1	4	5	5	5	5	5	5	5	5	5	3	4	4	4	150	WORSE	2	4	3	3	3	3	2	1	1	2.5	SMALLER	2	1
231	1	3	4	4	6	4	5	6	5	5	6	5	5	5	5	6	5	1	6	1	5	6	5	5	5	5	6	6	5	6	3	5	5	5	160	WORSE	2	4	2	4	4	2	4	3	1	3	BIGGER	1	1
233	1	2	2	2	6	3	3	6	2	6	6	4	5	6	3	6	3	3	6	2	2	3	6	6	6	6	6	6	6	6	6	6	6	3	151	WORSE	2	3	2	3	1	3	1	1	1	1.875	SMALLER	2	3
234	1	6	6	1	6	1	6	6	6	6	6	6	6	6	6	6	2	1	6	1	6	3	6	6	6	6	6	6	6	6	1	6	6	6	167	WORSE	2	4	3	3	2	5	1	1	1	2.5	SMALLER	2	1
236	3	3	4	3	6	4	6	6	5	5	6	4	6	6	6	6	5	6	6	1	6	6	1	2	6	6	6	6	6	6	6	6	6	6	172	WORSE	2	5	2	3	1	1	1	1	1	1.875	SMALLER	2	1
237	1	2	1	2	6	1	6	6	1	1	6	2	1	6	1	6	1	1	1	1	6	3	5	5	6	6	1	6	1	4	6	6	6	1	115	BETTER	1	3	4	2	4	3	3	2	2	2.875	SMALLER	2	4
238	1	1	1	1	2	1	1	4	1	2	1	1	1	1	1	1	1	1	1	1	4	6	4	4	4	4	2	1	4	1	1	1	1	1	63	BETTER	1	4	3	2	4	3	4	2	1	2.875	SMALLER	2	4
239	1	1	6	1	6	1	6	6	2	2	6	1	6	6	2	6	1	1	6	1	1	6	2	3	3	1	3	3	3	6	1	6	3	2	111	BETTER	1	4	3	2	3	3	3	2	2	2.75	SMALLER	2	4
240	2	2	2	1	6	2	6	6	2	6	6	2	6	6	6	6	2	2	6	1	2	6	6	2	6	6	6	6	6	1	2	6	6	2	141	WORSE	2	2	2	3	2	2	2	1	1	1.875	SMALLER	2	2
241	2	5	2	2	6	2	5	5	4	5	4	4	4	4	4	3	6	3	2	6	1	6	6	6	6	6	5	6	5	6	6	5	6	6	154	WORSE	2	4	3	2	3	3	2	2	1	2.5	SMALLER	2	4
242	3	6	6	6	6	1	2	6	2	6	6	6	6	6	3	6	6	3	6	3	6	6	6	3	6	6	2	6	6	6	3	6	6	2	165	WORSE	2	3	3	2	4	4	3	1	1	2.625	SMALLER	2	4
244	1	3	5	1	6	6	6	6	6	6	6	3	5	6	2	4	5	1	3	4	6	6	3	6	6	6	6	2	6	1	6	6	4	4	153	WORSE	2	2	3	2	2	2	3	2	1	2.125	SMALLER	2	4
245	1	2	2	3	6	3	6	6	1	6	6	3	3	6	3	6	2	1	6	1	6	1	6	6	4	6	6	6	6	6	4	3	3	3	139	WORSE	2	5	1	3	1	3	1	1	1	2	SMALLER	2	4
246	1	6	1	1	6	1	1	6	1	1	6	1	1	6	1	1	1	1	6	1	1	1	1	1	1	6	1	6	6	1	1	6	1	1	84	BETTER	1	4	4	3	2	2	2	1	1	2.375	SMALLER	2	4
247	2	3	6	1	6	6	6	6	6	6	6	1	6	6	6	6	6	1	6	1	6	6	1	6	6	6	6	6	6	6	1	6	6	1	162	WORSE	2	3	2	2	3	3	3	2	2	2.5	SMALLER	2	3
248	1	3	3	6	6	2	6	6	2	6	6	6	6	6	6	6	3	2	6	2	6	6	6	6	6	6	6	6	6	6	6	6	6	6	174	WORSE	2	3	3	3	4	2	1	1	1	2.25	SMALLER	2	2
249	2	4	3	3	6	3	4	6	3	3	6	3	6	3	3	6	3	2	6	2	6	5	6	4	4	6	4	6	6	6	2	6	6	6	150	WORSE	2	2	2	2	2	3	3	2	1	2.125	SMALLER	2	1
250	1	2	2	1	6	3	3	5	4	4	6	2	4	4	4	4	2	2	2	1	5	1	5	4	5	6	5	6	5	6	2	2	2	6	122	WORSE	2	2	3	4	4	4	5	1	1	3	BIGGER	1	3
251	1	4	3	2	6	1	1	6	1	6	5	5	6	6	2	2	6	5	2	6	1	5	6	6	5	6	5	5	1	1	1	6	6	1	131	WORSE	2	3	2	2	4	4	3	1	1	2.5	SMALLER	2	2
252	2	6	6	6	6	6	6	6	6	6	6	6	6	6	6	6	6	6	6	1	6	6	6	6	6	6	6	6	6	6	6	6	6	6	195	WORSE	2	4	4	3	2	2	2	1	1	2.375	SMALLER	2	1
254	5	4	2	1	5	2	2	6	1	4	6	1	6	4	6	2	3	6	1	1	6	6	1	6	6	6	6	6	1	1	6	6	6	6	137	WORSE	2	2	2	4	3	3	4	1	2	2.625	SMALLER	2	4
255	1	6	1	6	6	1	1	6	1	6	6	6	6	6	6	6	6	1	6	1	6	6	6	1	6	6	6	6	6	6	1	6	6	6	159	WORSE	2	4	3	3	1	2	1	1	1	2	SMALLER	2	4
256	2	2	4	3	6	2	6	5	2	2	6	6	6	4	4	6	2	2	6	2	6	6	6	2	6	6	6	2	6	6	2	6	6	6	150	WORSE	2	4	3	3	1	2	1	1	1	2	SMALLER	2	3
257	1	2	1	1	6	2	2	6	2	6	6	6	6	6	1	6	6	1	6	1	6	2	2	2	6	6	6	6	2	6	2	6	6	6	138	WORSE	2	3	3	3	1	1	1	1	1	1.75	SMALLER	2	1
258	1	4	3	2	6	3	4	6	2	4	6	2	4	4	2	6	3	1	6	1	4	6	1	3	6	6	4	1	6	6	2	6	6	2	129	WORSE	2	4	5	1	2	2	2	1	1	2.25	SMALLER	2	2
260	1	1	1	6	6	2	6	6	6	6	6	1	2	6	2	6	6	2	6	2	6	6	6	6	6	6	6	6	6	6	6	6	6	6	164	WORSE	2	4	3	2	3	2	2	1	1	2.25	SMALLER	2	4
262	3	6	3	1	6	6	2	6	6	6	6	2	6	6	6	6	6	2	6	2	6	6	6	6	2	6	6	2	6	6	2	6	6	6	165	WORSE	2	2	4	2	4	4	2	1	1	2.5	SMALLER	2	4
263	2	6	3	1	6	6	6	6	2	6	6	1	6	6	6	6	6	2	6	3	6	6	6	3	2	3	6	3	6	6	1	6	1	6	153	WORSE	2	4	4	2	2	1	3	1	1	2.25	SMALLER	2	3
265	2	3	3	6	6	3	6	6	3	6	6	6	6	6	3	6	2	1	6	2	6	6	6	3	6	6	6	6	6	6	2	6	6	6	165	WORSE	2	2	3	2	1	2	1	1	1	1.625	SMALLER	2	2
266	1	4	1	6	6	6	1	2	6	6	6	6	6	6	6	6	6	1	6	1	6	2	3	2	6	6	6	6	6	6	1	6	6	1	152	WORSE	2	5	2	3	2	4	2	1	1	2.5	SMALLER	2	3
267	1	2	1	6	6	6	6	6	6	6	6	6	6	6	6	6	6	2	6	1	6	6	6	2	2	6	6	6	6	6	6	6	6	6	173	WORSE	2	1	5	1	1	2	1	1	1	1.625	SMALLER	2	4
268	3	2	3	2	6	4	3	6	3	6	6	3	6	6	4	6	3	3	6	2	4	1	2	4	6	6	5	4	3	2	2	5	4	2	133	WORSE	2	2	2	3	2	2	1	1	1	1.75	SMALLER	2	4
269	3	3	4	5	6	5	5	6	4	6	6	5	6	5	5	3	6	2	3	1	6	4	5	6	3	4	6	6	5	3	3	3	6	6	155	WORSE	2	3	2	2	2	2	1	1	1	1.75	SMALLER	2	3
270	3	5	5	3	6	5	5	6	4	6	6	5	6	6	6	6	5	4	6	1	3	1	6	3	6	6	6	6	6	6	4	6	6	5	169	WORSE	2	5	1	2	1	1	1	1	1	1.625	SMALLER	2	3
272	3	3	3	6	6	6	6	6	6	6	6	6	6	6	6	6	6	2	6	2	6	6	6	1	6	6	6	3	6	6	3	6	6	1	171	WORSE	2	2	3	1	1	1	1	1	1	1.375	SMALLER	2	2
273	2	4	2	1	5	5	2	6	6	1	2	6	6	6	6	6	1	1	2	1	6	6	6	1	6	5	6	4	3	1	1	1	1	6	124	WORSE	2	4	1	2	3	4	1	1	1	2.125	SMALLER	2	4
274	1	4	2	1	4	2	5	5	5	5	5	1	4	4	3	6	1	1	6	1	6	6	2	6	6	6	5	5	5	5	5	6	4	6	139	WORSE	2	3	4	2	4	4	3	1	1	2.75	SMALLER	2	3
276	1	1	1	1	3	2	4	6	1	1	6	3	6	6	2	6	2	1	6	1	6	6	6	3	3	4	4	4	4	6	2	6	6	6	126	WORSE	2	4	2	2	3	3	3	2	1	2.5	SMALLER	2	3
277	1	3	4	6	6	3	6	5	6	5	6	4	6	3	6	2	1	1	6	1	3	6	6	4	6	2	4	5	6	6	2	2	1	3	137	WORSE	2	2	3	2	1	2	1	1	1	1.625	SMALLER	2	4
278	6	6	6	2	6	6	4	6	2	6	6	6	6	6	3	6	4	6	6	2	6	6	6	6	6	6	6	6	6	6	6	6	6	6	185	WORSE	2	2	1	2	4	4	2	1	1	2.125	SMALLER	2	1
279	2	3	6	2	6	6	6	6	1	6	6	2	6	6	6	6	3	2	6	2	6	1	1	1	6	6	6	6	6	6	2	6	6	1	149	WORSE	2	2	4	3	3	3	2	1	4	2.75	SMALLER	2	3
281	2	2	2	3	6	2	6	6	4	4	6	2	3	6	3	6	6	3	6	1	6	2	6	6	6	6	6	6	6	6	6	6	6	6	159	WORSE	2	4	3	2	4	3	3	2	2	2.875	SMALLER	2	4
282	2	1	3	3	4	4	5	4	4	6	4	1	4	4	3	3	1	4	1	3	5	3	2	2	3	2	2	3	3	2	2	3	2	3	101	BETTER	1	3	3	2	2	2	1	1	1	1.875	SMALLER	2	4
283	6	2	3	6	6	1	2	5	2	6	6	6	6	6	6	6	4	1	6	1	3	2	2	6	6	6	1	6	1	6	1	6	6	6	145	WORSE	2	3	3	3	3	2	2	1	2	2.375	SMALLER	2	3
287	1	2	2	1	1	2	4	4	3	3	3	2	2	3	2	3	6	1	6	1	6	1	1	6	6	6	2	6	6	6	6	6	6	6	122	WORSE	2	4	3	4	4	3	4	2	1	3.125	BIGGER	1	4
288	2	6	6	6	6	6	6	6	5	6	6	6	6	6	6	6	6	6	6	6	6	6	6	6	6	6	6	6	6	6	6	6	6	5	198	WORSE	2	5	1	4	1	2	1	1	1	2	SMALLER	2	1
289	1	1	1	2	6	1	6	6	6	6	6	1	6	6	1	6	6	1	1	1	6	1	6	1	6	6	1	6	6	6	6	6	6	2	136	WORSE	2	4	3	3	2	2	2	1	1	2.25	SMALLER	2	4
290	1	2	6	1	6	6	6	6	3	3	6	6	6	6	6	6	6	1	6	1	1	6	6	6	5	5	6	6	6	6	3	6	6	1	159	WORSE	2	3	2	1	1	1	1	1	1	1.375	SMALLER	2	2
291	2	2	3	1	6	3	6	6	2	3	6	6	6	6	6	6	6	1	6	1	6	6	6	2	6	6	2	6	6	2	6	6	6	6	156	WORSE	2	2	3	4	1	1	1	1	1	1.75	SMALLER	2	3
292	1	3	2	1	6	6	6	6	4	4	6	6	6	6	2	6	1	1	6	1	6	6	6	6	6	6	6	6	6	6	6	6	6	6	164	WORSE	2	4	3	3	4	4	4	3	2	3.375	BIGGER	1	4
293	1	3	2	6	6	6	6	6	3	6	6	4	6	6	1	6	6	1	6	1	6	2	4	2	6	6	1	6	6	3	2	6	6	6	150	WORSE	2	3	2	4	2	1	1	1	1	1.875	SMALLER	2	3
294	1	1	2	1	6	3	6	6	3	6	6	3	6	6	6	6	6	2	6	1	3	1	6	3	6	6	3	6	6	3	3	6	6	3	144	WORSE	2	3	4	3	2	3	1	1	1	2.25	SMALLER	2	4
295	2	6	3	6	6	5	6	6	4	3	6	2	6	6	6	6	4	2	6	1	6	6	6	5	6	6	6	5	6	6	6	6	6	6	174	WORSE	2	3	2	3	2	1	2	1	1	1.875	SMALLER	2	3
296	1	3	6	2	6	6	4	5	4	6	6	4	4	3	3	6	3	3	3	1	6	6	6	6	6	6	2	6	5	5	2	2	2	3	142	WORSE	2	3	3	4	2	3	3	1	1	2.5	SMALLER	2	3
297	2	3	3	3	2	6	3	4	4	4	4	4	6	4	4	3	3	4	6	6	3	6	3	3	3	3	3	4	2	4	1	3	3	2	121	WORSE	2	4	3	3	3	4	2	1	1	2.625	SMALLER	2	3
298	1	2	2	6	6	2	6	6	3	4	6	6	6	6	6	6	4	3	4	2	6	1	6	6	6	6	6	6	6	2	6	6	6	6	162	WORSE	2	3	2	2	2	1	1	1	1	1.625	SMALLER	2	3
300	1	2	2	1	6	2	6	2	6	6	6	3	6	6	6	6	5	3	6	1	2	6	6	6	6	6	6	6	6	2	2	6	6	6	154	WORSE	2	5	4	5	5	3	2	1	1	3.25	BIGGER	1	4
301	1	4	2	2	6	2	4	6	3	3	6	5	5	4	2	6	1	1	6	1	3	1	6	3	6	3	6	6	6	6	6	6	6	6	140	WORSE	2	3	4	3	3	4	2	2	1	2.75	SMALLER	2	3
302	3	2	6	6	3	2	3	3	4	4	3	2	2	3	2	2	3	2	3	3	4	6	4	6	6	3	6	3	6	4	2	3	3	6	123	WORSE	2	4	2	2	4	3	4	2	1	2.85714	SMALLER	2	4
303	2	2	4	3	6	1	6	6	6	6	6	3	6	6	3	6	4	2	6	1	2	6	6	2	6	6	6	6	2	2	3	6	6	6	150	WORSE	2	4	3	2	2	4	3	1	1	2.5	SMALLER	2	3
304	2	4	3	3	2	3	6	6	3	3	6	3	6	6	2	6	1	1	2	1	2	6	6	1	6	6	2	6	2	6	2	6	6	2	128	WORSE	2	4	3	2	3	3	3	2	1	2.625	SMALLER	2	3
305	1	2	2	1	6	2	5	6	3	6	6	2	6	6	2	6	2	2	6	1	3	5	6	4	6	6	6	4	6	6	2	6	6	3	142	WORSE	2	4	3	3	3	2	2	1	1	2.375	SMALLER	2	4
306	1	2	3	1	6	1	2	6	2	6	6	1	6	6	1	6	2	1	6	1	2	1	2	1	6	6	5	6	2	2	2	6	6	2	115	BETTER	1	3	4	3	2	2	1	1	1	2.125	SMALLER	2	4
307	2	2	5	2	6	2	3	6	3	6	6	2	6	6	4	6	2	2	6	2	3	3	2	6	4	6	2	6	6	6	2	6	6	6	143	WORSE	2	3	3	2	1	1	1	1	1	1.625	SMALLER	2	4
308	1	6	2	1	6	1	6	6	6	6	6	4	6	6	1	6	1	1	6	1	6	1	6	4	6	6	6	6	6	6	4	6	5	5	152	WORSE	2	5	1	1	3	4	1	1	1	2.125	SMALLER	2	4
309	6	6	6	6	6	6	6	6	5	6	6	6	6	6	6	6	6	1	6	1	6	1	6	2	6	6	6	6	6	6	6	6	6	6	184	WORSE	2	2	3	2	1	2	2	1	1	1.75	SMALLER	2	1
3	1	2	3	2	6	1	6	6	1	1	6	1	6	6	2	6	3	1	6	1	2	6	4	2	6	6	2	3	4	6	1	6	6	6	127	WORSE	2	4	1	2	1	2	1	1	1	1.625	SMALLER	2	4
19	6	4	3	5	6	4	6	6	2	2	6	3	6	6	5	6	3	4	6	1	1	2	3	1	6	2	1	2	6	1	2	6	6	6	135	WORSE	2	4	2	3	1	2	1	1	1	1.875	SMALLER	2	1
24	1	2	1	1	6	3	6	6	6	6	6	2	6	6	6	6	2	1	6	1	6	5	6	6	6	6	6	6	6	6	6	6	6	6	163	WORSE	2	4	2	2	3	3	2	1	1	2.25	SMALLER	2	3
25	2	6	6	6	6	6	6	6	1	6	6	2	6	6	6	6	6	3	6	2	6	1	6	2	6	6	6	6	6	6	2	6	2	6	167	WORSE	2	3	3	3	2	2	1	1	1	2	SMALLER	2	4
26	2	6	6	2	6	3	2	6	1	6	6	6	6	6	6	6	6	2	6	3	3	6	6	2	6	6	6	5	6	1	1	6	1	1	149	WORSE	2	4	3	2	3	4	2	1	1	2.5	SMALLER	2	3
29	2	6	1	6	6	1	1	6	1	6	6	2	6	6	6	6	6	1	6	1	1	1	6	1	6	6	1	6	6	6	1	6	1	6	136	WORSE	2	4	4	2	2	1	1	1	1	2	SMALLER	2	4
30	1	6	1	6	6	1	1	6	1	6	6	6	6	6	6	6	6	1	6	1	6	1	6	1	6	6	1	6	6	1	1	1	1	1	129	WORSE	2	4	3	2	3	3	3	1	1	2.5	SMALLER	2	4
42	2	2	1	1	6	1	6	6	1	1	6	1	6	6	2	6	2	2	6	1	2	1	6	2	2	2	2	2	2	6	2	6	6	6	112	BETTER	1	2	4	2	2	3	2	1	1	2.125	SMALLER	2	4
46	1	1	2	6	6	2	6	6	2	2	6	2	6	6	2	6	1	1	6	1	1	2	6	2	6	1	6	2	6	6	1	6	6	2	124	WORSE	2	1	5	4	2	2	2	1	1	2.25	SMALLER	2	4
47	1	4	2	6	6	5	5	5	4	4	5	5	5	5	5	4	4	3	6	1	6	3	5	5	5	5	5	5	5	6	6	6	5	6	158	WORSE	2	4	3	3	4	4	4	2	2	3.25	BIGGER	1	2
55	2	2	3	6	6	2	6	6	2	2	6	6	6	6	2	6	2	2	6	1	6	6	6	1	6	3	3	3	3	6	2	6	3	6	140	WORSE	2	2	4	1	2	2	1	1	1	1.75	SMALLER	2	3
59	1	2	1	2	6	2	6	6	1	1	6	2	6	6	6	6	1	1	6	1	6	1	6	2	1	2	6	2	6	6	1	6	1	1	116	BETTER	1	2	3	1	3	3	3	1	1	2.125	SMALLER	2	3
68	1	2	1	2	6	1	3	6	1	1	6	1	6	6	1	6	1	1	6	1	6	2	6	3	6	2	6	6	6	6	1	6	6	6	127	WORSE	2	3	3	3	4	3	2	1	1	2.5	SMALLER	2	4
73	1	4	2	2	2	4	3	6	1	3	4	4	3	3	4	2	3	2	6	1	2	6	6	2	2	2	5	2	6	6	1	6	6	3	115	BETTER	1	4	3	2	3	3	2	2	1	2.5	SMALLER	2	3
74	1	4	2	1	3	3	4	6	2	2	6	2	6	4	1	4	2	1	1	2	4	6	6	2	6	6	6	4	5	6	2	6	6	4	126	WORSE	2	3	1	2	4	3	3	1	1	2.25	SMALLER	2	4
75	6	6	6	6	6	4	6	6	6	3	6	6	6	6	6	6	4	6	6	2	6	6	6	6	6	6	6	6	6	6	2	6	6	2	185	WORSE	2	4	3	2	2	2	2	1	1	2.125	SMALLER	2	2
77	2	3	3	1	6	2	3	5	3	3	3	2	3	2	1	6	2	1	1	1	6	2	3	3	3	4	4	4	2	6	1	6	6	4	107	BETTER	1	4	2	2	3	3	3	2	1	2.5	SMALLER	2	4
81	1	1	1	1	3	3	3	4	2	4	4	3	4	4	2	4	2	2	4	1	4	2	3	3	3	4	4	4	4	4	4	4	4	4	104	BETTER	1	3	2	3	3	3	3	2	1	2.5	SMALLER	2	4
83	1	1	1	1	2	3	3	4	1	1	2	1	3	3	2	1	1	1	3	1	3	2	2	2	2	3	2	2	3	6	1	3	2	1	70	BETTER	1	3	3	2	4	3	4	2	1	2.75	SMALLER	2	4
88	2	4	2	3	5	3	4	5	2	2	4	2	6	3	3	6	2	1	6	1	5	6	6	3	6	6	6	6	6	2	2	6	6	6	138	WORSE	2	4	4	2	3	3	3	2	1	2.75	SMALLER	2	3
94	1	2	3	1	6	6	6	6	3	3	6	4	6	6	6	6	5	1	6	1	6	6	1	2	6	6	6	6	6	6	1	6	6	6	154	WORSE	2	4	3	3	2	2	1	1	1	2.125	SMALLER	2	1
96	2	2	3	1	6	4	5	4	4	4	4	3	4	5	4	3	4	4	6	1	6	6	6	3	6	3	3	6	4	6	1	1	1	3	128	WORSE	2	4	1	1	3	3	4	1	1	2.25	SMALLER	2	3
97	2	2	6	2	6	1	6	6	2	2	6	6	6	4	2	6	3	1	6	1	6	2	6	6	6	6	6	3	6	6	1	6	6	6	148	WORSE	2	2	3	2	4	4	4	1	1	2.625	SMALLER	2	1
100	1	2	6	6	6	6	6	6	3	3	6	2	6	6	6	6	6	2	6	1	4	6	6	4	6	6	4	6	6	6	1	6	6	2	161	WORSE	2	3	4	4	2	3	2	1	1	2.5	SMALLER	2	4
114	1	1	6	6	6	6	6	6	1	1	6	6	6	6	6	6	2	1	6	1	6	6	6	6	6	6	6	6	6	6	1	6	6	1	160	WORSE	2	2	1	2	1	1	1	1	1	1.25	SMALLER	2	1
120	1	1	1	2	3	1	1	1	1	1	1	2	1	1	1	1	1	1	1	1	3	1	3	3	3	2	1	6	3	1	1	6	6	6	69	BETTER	1	3	3	2	3	3	3	2	2	2.625	SMALLER	2	4
123	2	2	3	2	2	3	4	3	4	4	3	2	2	3	2	6	2	2	6	1	2	1	1	2	2	5	2	2	3	4	4	5	5	3	99	BETTER	1	1	4	4	5	1	1	5	2	2.875	SMALLER	2	4
127	2	3	4	6	5	2	3	5	3	4	4	3	4	3	6	6	2	2	6	2	5	5	5	5	5	1	5	5	5	6	3	6	6	3	140	WORSE	2	3	3	3	4	3	4	3	2	3.125	BIGGER	1	4
128	1	3	2	2	1	3	4	3	4	4	3	4	3	4	2	4	1	2	2	1	4	4	3	4	3	3	4	4	4	4	4	4	4	4	106	BETTER	1	4	1	2	4	2	3	4	1	2.625	SMALLER	2	3
144	1	1	6	1	2	2	3	3	3	3	3	1	1	3	2	6	1	2	6	2	3	3	3	3	3	6	3	3	4	6	1	3	3	6	102	BETTER	1	1	1	1	5	2	3	4	2	2.375	SMALLER	2	4
151	1	3	3	1	4	3	3	5	1	3	5	4	3	3	3	6	3	3	3	1	3	3	5	3	3	3	3	3	5	5	1	2	2	4	106	BETTER	1	4	1	2	3	3	2	1	1	2.125	SMALLER	2	3
156	4	5	5	5	4	5	5	5	4	5	5	4	4	5	5	5	3	3	4	3	5	5	4	4	5	4	5	5	5	4	4	5	4	5	152	WORSE	2	4	2	3	2	1	1	1	1	1.875	SMALLER	2	1
159	2	6	6	6	6	6	6	6	6	6	6	6	6	6	6	6	6	3	6	1	6	3	6	1	6	6	6	1	6	6	6	6	1	6	174	WORSE	2	2	4	1	1	1	1	1	1	1.5	SMALLER	2	2
163	3	4	5	3	5	4	3	5	2	2	5	3	5	6	2	6	6	6	6	6	6	6	6	6	6	6	6	6	6	6	6	6	6	2	167	WORSE	2	4	2	1	4	3	4	3	1	2.75	SMALLER	2	3
166	4	1	2	1	6	4	3	6	4	4	6	6	6	3	3	5	2	1	6	1	6	6	6	5	6	5	6	6	5	2	6	6	6	5	150	WORSE	2	3	2	3	2	2	1	2	1	2	SMALLER	2	2
167	2	2	6	2	6	4	6	3	3	6	6	2	6	6	2	6	6	2	6	2	2	6	3	3	3	6	3	6	6	3	3	1	1	1	131	WORSE	2	2	3	3	2	2	2	2	2	2.25	SMALLER	2	4
169	1	1	2	2	6	1	4	6	2	2	2	6	6	6	2	5	1	2	3	1	6	6	6	4	6	6	6	6	6	6	6	6	6	6	143	WORSE	2	3	1	3	4	3	3	1	1	2.375	SMALLER	2	4
176	4	2	6	6	6	6	6	6	6	6	6	6	6	6	6	6	6	6	6	1	6	6	6	3	4	6	4	6	6	6	6	6	6	4	184	WORSE	2	2	3	3	1	1	1	1	1	1.625	SMALLER	2	1
183	2	2	4	1	6	5	3	6	3	1	6	6	6	6	3	6	1	1	6	1	6	2	6	4	6	3	6	4	3	2	1	6	6	4	134	WORSE	2	3	2	3	2	1	3	3	1	2.25	SMALLER	2	4
203	2	2	2	3	3	1	2	4	2	3	2	2	3	2	2	6	2	2	3	2	4	6	3	4	6	3	3	6	3	6	2	6	6	3	111	BETTER	1	4	3	3	1	2	1	1	1	2	SMALLER	2	4
205	1	3	2	5	6	5	5	6	5	5	5	4	5	5	1	6	4	5	5	1	5	5	6	5	5	3	5	5	5	5	3	5	5	5	151	WORSE	2	4	3	3	3	3	3	1	1	2.625	SMALLER	2	3
206	2	2	3	3	5	5	5	5	2	5	5	5	5	5	4	3	2	2	5	2	5	3	4	3	5	6	5	6	6	2	5	5	5	4	139	WORSE	2	2	4	3	1	1	1	1	1	1.75	SMALLER	2	3
208	4	5	5	4	5	6	5	6	6	6	5	5	6	6	6	5	5	5	6	5	4	6	6	6	6	5	5	6	6	6	5	6	6	6	185	WORSE	2	3	3	3	2	3	1	1	1	2.125	SMALLER	2	2
210	6	6	6	3	6	3	6	6	1	6	6	6	6	6	6	6	6	6	6	2	6	5	6	6	6	6	6	6	6	6	6	6	6	1	183	WORSE	2	3	2	2	2	2	2	1	1	1.875	SMALLER	2	1
221	3	1	4	4	4	3	4	4	3	3	2	4	3	3	3	4	2	1	3	1	3	3	5	1	6	6	3	5	3	6	3	6	6	5	120	WORSE	2	4	1	2	3	2	2	2	1	2.125	SMALLER	2	2
228	1	2	3	2	5	3	4	6	2	4	6	2	5	4	4	4	2	1	6	1	1	6	5	1	6	5	6	6	5	6	1	3	4	6	128	WORSE	2	4	5	1	3	2	1	1	1	2.25	SMALLER	2	4
229	2	4	1	4	6	6	6	6	2	6	6	6	6	3	6	4	2	2	1	6	1	6	6	6	6	6	6	6	6	6	3	6	6	2	157	WORSE	2	2	4	2	4	3	4	2	1	2.75	SMALLER	2	4
232	1	1	1	2	1	3	4	4	2	2	3	4	3	3	3	2	2	1	3	1	3	4	5	2	4	6	6	4	6	6	2	2	2	1	99	BETTER	1	5	2	3	5	5	2	1	1	3	BIGGER	1	4
235	1	3	2	1	6	2	4	4	4	4	5	2	5	4	2	6	3	1	5	1	6	2	6	4	4	5	4	4	4	6	6	6	6	3	131	WORSE	2	2	4	4	4	3	4	3	2	3.25	BIGGER	1	4
243	1	6	6	1	6	6	6	6	6	6	6	1	6	6	6	6	6	6	1	6	6	6	6	6	6	6	6	6	6	6	6	6	6	6	184	WORSE	2	4	2	3	2	3	2	1	1	2.25	SMALLER	2	3
253	2	6	2	1	6	2	6	6	4	4	6	2	6	6	4	6	3	2	6	2	6	6	6	3	6	6	6	6	6	6	3	6	6	6	160	WORSE	2	3	4	4	2	3	1	1	1	2.375	SMALLER	2	3
259	2	2	2	2	6	6	6	6	6	4	6	2	6	6	6	6	2	2	6	2	6	6	6	1	6	6	6	6	6	6	2	6	6	1	156	WORSE	2	3	2	2	1	2	3	1	1	1.875	SMALLER	2	2
261	1	4	2	4	6	2	4	5	4	4	6	5	6	4	6	6	2	2	6	1	6	3	3	1	6	6	4	5	6	1	1	6	6	6	140	WORSE	2	3	4	2	3	3	3	2	1	2.625	SMALLER	2	2
264	2	1	1	1	6	1	6	6	1	6	6	1	6	6	6	6	2	1	6	1	1	6	6	6	6	6	6	6	2	6	1	6	1	6	137	WORSE	2	3	4	2	4	4	2	1	1	2.625	SMALLER	2	2
271	1	1	1	1	6	1	6	6	2	6	6	2	6	6	2	6	1	2	6	1	1	3	4	2	6	6	1	2	6	2	1	6	6	2	117	BETTER	1	4	3	3	2	2	2	1	1	2.25	SMALLER	2	3
275	1	3	2	1	6	6	2	6	2	6	6	1	3	3	1	3	1	2	6	1	6	6	6	6	6	4	6	4	6	6	6	6	4	6	137	WORSE	2	3	4	3	4	2	4	2	2	3	BIGGER	1	3
280	2	2	1	2	6	2	6	6	6	6	6	2	6	6	6	6	6	3	6	2	6	6	6	6	6	6	6	1	6	6	5	6	6	6	166	WORSE	2	4	2	2	3	3	3	2	2	2.625	SMALLER	2	4
284	2	3	1	2	6	3	6	6	2	6	6	3	6	6	2	6	6	3	6	1	1	1	6	2	6	6	6	6	6	6	3	6	6	3	146	WORSE	2	4	3	2	3	1	4	2	1	2.5	SMALLER	2	1
285	1	3	3	2	1	3	3	6	2	4	6	3	3	3	4	3	2	2	3	1	6	2	6	2	6	6	6	3	6	6	1	6	1	6	121	WORSE	2	3	3	3	2	4	3	1	1	2.5	SMALLER	2	3
286	1	3	3	1	6	2	2	6	2	3	6	6	6	3	3	6	3	3	6	1	6	6	6	6	6	3	3	6	6	6	3	6	1	6	142	WORSE	2	4	2	2	1	2	2	1	1	1.875	SMALLER	2	3
299	2	2	3	2	5	3	3	4	3	3	1	4	3	2	2	1	2	2	3	3	4	1	3	3	3	3	3	3	3	4	2	2	2	1	90	BETTER	1	2	3	4	2	1	3	3	1	2.375	SMALLER	2	4
[truncated: 48 more columns]
